# Supplementary material for: NQO1/p65/CXCL12 Axis‐Recruited Tregs Mediate Resistance to Anti‐PD‐1 Plus Lenvatinib Therapy in PIVKA‐II‐Positive Hepatocellular Carcinoma
Source: Adv Sci (Weinh). 2025 Sep 30;12(46):e11152. doi: 10.1002/advs.202511152 (PMC12697844; doi:10.1002/advs.202511152)
Supplement: Supplementary file 2 — Supporting Information [file ADVS-12-e11152-s006.xlsx]

## Sheet: Sheet1
Table S1 Clinical characteristics of 156 HCC patients with one-stage surgical resection
		PIVKA-II
Clinical characteristics	Overall	High	Low	p-value1
	N = 156	N = 67	N = 89
Year, median (Q1, Q3)	59 (50, 64)	58 (49, 64)	59 (49, 64)	0.77
Gender, n (%)				0.37
Female	27 (17%)	9 (13%)	18 (20%)
Male	129 (83%)	58 (87%)	71 (80%)
Hepatitis viruses, n (%)				0.79
HBV	122 (78%)	52 (76%)	70 (79%)
HCV	5(3%)	3 (4%)	2 (2%)
None	29 (19%)	12 (18%)	17 (19%)
Fibrosis, n (%)				0.49
No	87 (56%)	40 (60%)	47 (53%)
Yes	69 (44%)	27 (40%)	42 (47%)
Serum Albumin, median (Q1, Q3)	42.05 (39.85, 44.3)	41.9 (40, 44.2)	42.2 (39.7, 44.4)	0.89
Total Bilirubin, median (Q1, Q3)	4.15 (2.9, 6.03)	4 (2.75, 6.4)	4.2 (3, 5.6)	0.88
Grade, n (%)				0.4
High/median	127 (81%)	52 (78%)	75 (84%)
Low	29 (19%)	15 (22%)	14 (16%)
1Wilcoxon rank sum test; Pearson's Chi-squared test; Fisher's exact test
Serum albumin unit: g/L; Total bilirubin unit: umol/L
