# Supplementary material for: NQO1/p65/CXCL12 Axis‐Recruited Tregs Mediate Resistance to Anti‐PD‐1 Plus Lenvatinib Therapy in PIVKA‐II‐Positive Hepatocellular Carcinoma
Source: Adv Sci (Weinh). 2025 Sep 30;12(46):e11152. doi: 10.1002/advs.202511152 (PMC12697844; doi:10.1002/advs.202511152)
Supplement: Supplementary file 3 — Supporting Information [file ADVS-12-e11152-s007.xlsx]

## Sheet: Sheet1
Table S2 Clinical characteristics of 86 HCC patients before receiving anti-PD-1 plus lenvatinib therapy
		Pre-treatment PIVKA-II
Clinical characteristics	Overall	High	Low	p-value1
	N = 86	N = 69	N = 17
Year, median (Q1, Q3)	56 (49, 62)	56 (49, 63)	54 (50, 59)	0.5
Gender, n (%)				0.2
Female	11 (13%)	7 (10%)	4 (24%)
Male	75 (87%)	62 (90%)	13 (76%)
Hepatitis viruses, n (%)				0.2
HBV	69 (80%)	53 (77%)	16 (94%)
None	17 (20%)	16 (23%)	1 (5.9%)
Fibrosis, n (%)				0.14
No	25 (27%)	21 (30%)	2(12%)
Yes	63 (73%)	48 (70%)	15 (88%)
MVI, n (%)				>0.90
No	31 (36%)	25 (36%)	6 (35%)
Yes	55 (64%)	44 (64%)	11 (65%)
CNLC stage, n (%)				0.2
Ib	9 (10%)	9 (13%)	0 (0%)
IIa	2 (2.3%)	2 (2.9%)	0 (0%)
IIb	4 (4.7%)	2 (2.9%)	2 (12%)
IIIa	43 (50%)	36 (52%)	7 (41%)
IIIb	28 (33%)	20 (29%)	8 (47%)
AFP, n (%)				0.05
High(>20ng/ml)	67 (78%)	57 (83%)	10 (59%)
Low(<=20ng/ml)	19 (22%)	12 (17%)	7 (41%)
Response, n (%)				0.02
CR	6 (7.0%)	6 (8.7%)	0 (0%)
PD	28 (33%)	25 (36%)	3 (18%)
PR	42 (49%)	28 (41%)	14 (82%)
SD	10 (12%)	10 (14%)	0 (0%)
NLR,median (Q1, Q3)	2.43 (1.74, 3.55)	2.52 (1.78, 3.51)	2.21 (1.24, 3.64)	0.2
1Wilcoxon rank sum test; Fisher's exact test; Pearson's Chi-squared test
CR: complete response；PR：partial response；SD：stable disease；PD：progressive disease
