# Supplementary material for: NQO1/p65/CXCL12 Axis‐Recruited Tregs Mediate Resistance to Anti‐PD‐1 Plus Lenvatinib Therapy in PIVKA‐II‐Positive Hepatocellular Carcinoma
Source: Adv Sci (Weinh). 2025 Sep 30;12(46):e11152. doi: 10.1002/advs.202511152 (PMC12697844; doi:10.1002/advs.202511152)
Supplement: Supplementary file 4 — Supporting Information [file ADVS-12-e11152-s013.xlsx]

## Sheet: Sheet1
Table S3 Results of univariate and multivariate logistic regression analysis of clinical characteristics of 86 patients before receiving anti-PD-1 plus lenvatinib therapy
Clinical characteristics		R (N=48)	NR (N=38)	OR (Univariate)	OR (Multivariate)
Year, median+SD	Mean ± SD	55.5 ± 9.5	54.1 ± 9.9	0.98 (0.94-1.03, p=0.05)
Gender, n (%)
	Female	6 (12.5%)	5 (13.2%)
	Male	42 (87.5%)	33 (86.8%)	0.94 (0.26-3.36, p=0.92)
HBV, n (%)	Negative	8 (16.7%)	9 (23.7%)
	Positive	40 (83.3%)	29 (76.3%)	0.64 (0.22-1.87, p=0.42)
Fibrosis, n (%)	No	12 (25%)	11 (28.9%)
	Yes	36 (75%)	27 (71.1%)	0.82 (0.31-2.13, p=0.68)
MVI, n (%)	No	20 (41.7%)	11 (28.9%)
	Yes	28 (58.3%)	27 (71.1%)	1.75 (0.71-4.34, p=0.22)
CNLC stage, n (%)	Ib	8 (16.7%)	1 (2.6%)
	IIa	0 (0%)	2 (5.3%)	Inf (0.00-Inf, p=0.99)
	IIb	3 (6.2%)	1 (2.6%)	2.67 (0.12-57.62, p=0.53)	8.02 (0.28-229.32, p=0.22)
	IIIa	21 (43.8%)	22 (57.9%)	8.38 (0.96-72.90, p=0.05)	10.25 (1.15-91.09, p=0.04)
	IIIb	16 (33.3%)	12 (31.6%)	6.00 (0.66-54.67, p=0.11)	7.42 (0.76-72.08, p=0.08)
NLR,median+SD	Mean ± SD	2.8 ± 1.8	2.9 ± 1.3	1.03 (0.79-1.35, p=0.81)
AFP, n (%)	Low（>20ng/ml）	14 (29.2%)	5 (13.2%)
	High（<=20ng/ml）	34 (70.8%)	33 (86.8%)	2.72 (0.88-8.39, p=0.08)	1.94 (0.47-8.02, p=0.36)
PIVKA-II, n (%)	Low	14 (29.2%)	3 (7.9%)
	High	34 (70.8%)	35 (92.1%)	4.80 (1.27-18.22, p=0.02)	4.71 (1.17-18.97, p=0.03)
SD:Standard Deviation
