# Supplementary material for: NQO1/p65/CXCL12 Axis‐Recruited Tregs Mediate Resistance to Anti‐PD‐1 Plus Lenvatinib Therapy in PIVKA‐II‐Positive Hepatocellular Carcinoma
Source: Adv Sci (Weinh). 2025 Sep 30;12(46):e11152. doi: 10.1002/advs.202511152 (PMC12697844; doi:10.1002/advs.202511152)
Supplement: Supplementary file 5 — Supporting Information [file ADVS-12-e11152-s004.xlsx]

## Sheet: Sheet1
Table S4 Clinical characteristics of 104 patients after receiving anti-PD-1 plus lenvatinib therapy
		Post-treatment PIVKA-II
Clinical characteristics	Overall	High	Low	p-value1
	N = 104	N = 42	N = 62
Year, median (Q1, Q3)	55 (49, 62)	55 (48, 62)	56 (49, 62)	0.6
Gender, n (%)				0.6
Female	15 (14%)	7 (17%)	8 (13%)
Male	89 (86%)	35 (83%)	54 (87%)
Hepatitis viruses, n (%)				0.04
HBV	87 (84%)	32 (76%)	55 (89%)
HCV	2 (1.9%)	0 (0%)	2 (3.2%)
None	15 (14%)	10 (24%)	5 (8.1%)
Fibrosis, n (%)				0.2
No	23 (22%)	12 (29%)	11(18%)
Yes	81 (78%)	30 (71%)	51 (82%)
MVI, n (%)				0.3
No	41 (39%)	14 (33%)	27 (44%)
Yes	63 (61%)	28 (67%)	35 (56%)
CNLC stage, n (%)				0.07
Ib	12 (12%)	6 (14%)	6 (9.7%)
IIa	1 (1.0%)	1 (2.4%)	0 (0%)
IIb	7 (6.7%)	0 (0%)	7 (11%)
IIIa	47 (45%)	22 (52%)	25 (40%)
IIIb	37 (36%)	13 (31%)	24 (39%)
AFP, n (%)				<0.001
High(>20ng/ml)	46 (44%)	33 (79%)	13 (21%)
Low(<=20ng/ml)	58 (56%)	9 (21%)	49 (79%)
Treatment cycle, median (Q1, Q3)	5.0 (4.0, 7.5)	5.0 (3.0, 7.0)	6.0 (4.0, 8.0)	0.13
Response, n (%)				<0.001
CR	11 (11%)	1 (2.4%)	10 (16%)
PD	25 (24%)	20 (48%)	5 (8.1%)
PR	57 (55%)	13 (31%)	44 (71%)
SD	11 (11%)	8 (19%)	3 (4.8%)
Pathology,n(%)				0.3
Low	54 (51.9%)	24 (57.1%)	30 (48.4%)
Middle	50 (48.0%)	18 (42.9%)	32 (51.6%)
NLR,median (Q1, Q3)	1.89 (1.35, 2.57)	2.07 (1.35, 2.70)	1.87 (1.34, 2.46)	0.3
1Wilcoxon rank sum test; Pearson's Chi-squared test; Fisher's exact test
