# Supplementary material for: NQO1/p65/CXCL12 Axis‐Recruited Tregs Mediate Resistance to Anti‐PD‐1 Plus Lenvatinib Therapy in PIVKA‐II‐Positive Hepatocellular Carcinoma
Source: Adv Sci (Weinh). 2025 Sep 30;12(46):e11152. doi: 10.1002/advs.202511152 (PMC12697844; doi:10.1002/advs.202511152)
Supplement: Supplementary file 6 — Supporting Information [file ADVS-12-e11152-s011.xlsx]

## Sheet: Sheet1
Table S5 Results of univariate and multivariate logistic regression analysis of clinical characteristics of 104 patients after receiving anti-PD-1 plus lenvatinib therapy
Clinical characteristics		R (N=68)	NR (N=36)	OR (Univariate)	OR (Multivariate)
Year,median+SD	Mean ± SD	55.2 ± 9.9	52.7 ± 10.3	0.98 (0.94-1.02, p=0.23)
Gender, n (%)	Female	9 (13.2%)	6 (16.7%)
	Male	59 (86.8%)	30 (83.3%)	0.76 (0.25-2.34, p=0.64)
Hepatitis viruses, n (%)	None	9 (13.2%)	6 (16.7%)
	HBV	57 (83.8%)	30 (83.3%)	0.79 (0.26-2.43, p=0.68)
	HCV	2 (2.9%)	0 (0%)	0.00 (0.00-Inf, p=0.98)
Fibrosis, n (%)	No	15 (22.1%)	8 (22.2%)
	Yes	53 (77.9%)	28 (77.8%)	0.99 (0.37-2.62, p=0.98)
CNLC, n (%)	Ib	10 (14.7%)	2 (5.6%)
	IIa	0 (0%)	1 (2.8%)	Inf (0.00-Inf, p=0.99)
	IIb	5 (7.4%)	2 (5.6%)	2.00 (0.21-18.69, p=0.54)	21.61 (1.61-290.36, p=0.02)
	IIIa	27 (39.7%)	20 (55.6%)	3.70 (0.73-18.80, p=0.11)	3.69 (0.39-35.18, p=0.26)
	IIIb	26 (38.2%)	11 (30.6%)	2.12 (0.40-11.28, p=0.38)	3.46 (0.38-31.23, p=0.27)
NLR,median+SD	Mean ± SD	2.2 ± 1.5	2.1 ± 1.2	0.98 (0.73-1.32, p=0.90)
AFP, n (%)	Low（<=20ng/ml）	50 (73.5%)	8 (22.2%)
	High（>20ng/ml）	18 (26.5%)	28 (77.8%)	9.72 (3.75-25.21, p<0.001)	4.39 (1.27-15.19, p=0.02)
PIVKA-II, n (%)	Low	54 (79.4%)	8 (22.2%)
	High	14 (20.6%)	28 (77.8%)	13.50 (5.06-36.02, p<0.001)	9.68 (2.90-32.31, p<0.001)
