# Supplementary material for: NQO1/p65/CXCL12 Axis‐Recruited Tregs Mediate Resistance to Anti‐PD‐1 Plus Lenvatinib Therapy in PIVKA‐II‐Positive Hepatocellular Carcinoma
Source: Adv Sci (Weinh). 2025 Sep 30;12(46):e11152. doi: 10.1002/advs.202511152 (PMC12697844; doi:10.1002/advs.202511152)
Supplement: Supplementary file 7 — Supporting Information [file ADVS-12-e11152-s001.xlsx]

## Sheet: Sheet1
Table S6 Clinical characteristics of 15 HCC patients who underwent single-cell RNA sequencing
ID	Gender	Year	Hepatitis viruses	NLR	AFP	PIVKA-II	CEA	Tumor diameter	Grade
Patient01	Male	62	HBV	1.23	3.67	2728	0.77	12	Median
Patient02	Male	58	HBV	1.55	42	333	3.28	4	Median
Patient03	Female	52	None	1.4	132	51	0.79	2.2	Median
Patient04	Male	70	None	4.01	11.87	83	4.02	8	Median
Patient05	Male	70	None	1.67	1.21	22	4.02	4.2	Median
Patient06	Male	56	HBV	1.63	28.86	4525	1.16	15	Median
Patient07	Male	50	HBV	1.32	10.58	30	2.19	3.8	High
Patient08	Male	62	HBV	0.97	2.25	50	1.82	5.8	Median
Patient09	Male	85	HBV	2.07	59.98	47	3.31	10	Median
Patient10	Male	64	HBV	4.27	52.57	5801	3.16	4.5	Median
Patient11	Male	60	HBV	1.09	18.66	2239	3.3	6	Median
Patient12	Male	68	HBV	1.77	99.43	1561	2.35	5	Median
Patient13	Male	37	HBV	0.71	2116	321	3.22	3.5	Median
Patient14	Male	81	HCV	2.17	4.52	942	3.2	3.5	Median
Patient15	Male	65	HCV	1.65	9.65	172	2.49	4.8	Median
AFP unit: ng/ml; PIVKA-II unit: mAU/mL; CEA unit: ng/ml; Tumor diameter unit: cm
