# Supplementary material for: NQO1/p65/CXCL12 Axis‐Recruited Tregs Mediate Resistance to Anti‐PD‐1 Plus Lenvatinib Therapy in PIVKA‐II‐Positive Hepatocellular Carcinoma
Source: Adv Sci (Weinh). 2025 Sep 30;12(46):e11152. doi: 10.1002/advs.202511152 (PMC12697844; doi:10.1002/advs.202511152)
Supplement: Supplementary file 8 — Supporting Information [file ADVS-12-e11152-s005.xlsx]

## Sheet: Sheet1
Table S7. Statistics of Single-cell RNA Sequencing Data.
Sample ID	Number of cells after QC	Average number of detected counts	Average number of detected genes
Patient01P	8846	2865.5	1481.5
Patient01T	7795	5529	2202
Patient02P	9880	4636.5	2019
Patient02T	9328	6871.5	2449.5
Patient03P	6240	3781	1559.5
Patient03T	7985	4537	1828
Patient04P	10448	4648.5	1821.5
Patient04T	8774	5160.5	2070.5
Patient05T	10833	3798	1700
Patient06P	23236	2686	1167
Patient06T	21166	2492	1150
Patient07P	9244	5315.5	2106
Patient07T	5560	4180.5	1889
Patient08P	5238	2532	1197
Patient08T	9550	3579	1565
Patient09P	5885	3545	1457
Patient09T	4331	1805	910
Patient10P	11100	3672.5	1562
Patient10T	9851	4051	1722
Patient11P	8968	4472	1736.5
Patient11T	12109	3307	1454
Patient12P	11835	4123	1708
Patient12T	14977	3995	1668
Patient13P	10971	3632	1486
Patient13T	14685	3624	1483
Patient14P	5561	2169	1003
Patient14T	9125	2856	1124
Patient15P	16814	2563.5	1106.5
Patient15T	14602	3313	1268
Average	10515.1	3784.2	1582.5
Total	304937	109740	45893.5
