# Supplementary material for: NQO1/p65/CXCL12 Axis‐Recruited Tregs Mediate Resistance to Anti‐PD‐1 Plus Lenvatinib Therapy in PIVKA‐II‐Positive Hepatocellular Carcinoma
Source: Adv Sci (Weinh). 2025 Sep 30;12(46):e11152. doi: 10.1002/advs.202511152 (PMC12697844; doi:10.1002/advs.202511152)
Supplement: Supplementary file 9 — Supporting Information [file ADVS-12-e11152-s010.xlsx]

## Sheet: Sheet1
Table S8.The list of up-regulated genes of each cell cluster.
gene	p_val	avg_log2FC	pct.1	pct.2	p_val_adj	cluster
CCL5	0	2.07476	0.799	0.315	0	0
IFNG	0	1.95643	0.406	0.099	0	0
KLRB1	0	1.84182	0.532	0.143	0	0
IL32	0	1.82463	0.849	0.401	0	0
CD3E	0	1.79787	0.751	0.204	0	0
IL7R	0	1.79507	0.521	0.174	0	0
CST7	0	1.78294	0.705	0.22	0	0
CD69	0	1.74346	0.778	0.34	0	0
CD7	0	1.70517	0.573	0.145	0	0
GZMK	0	1.58308	0.519	0.143	0	0
GZMA	0	1.55896	0.618	0.169	0	0
FYN	0	1.49149	0.72	0.296	0	0
CD3D	0	1.47905	0.599	0.157	0	0
PTPRCAP	0	1.47667	0.795	0.282	0	0
CD247	0	1.45456	0.546	0.141	0	0
CD2	0	1.40813	0.568	0.151	0	0
CD8A	0	1.40309	0.398	0.107	0	0
CTSW	0	1.37665	0.49	0.122	0	0
PRF1	0	1.36608	0.428	0.101	0	0
SKAP1	0	1.34616	0.565	0.165	0	0
DUSP2	0	1.33118	0.752	0.459	0	0
CD96	0	1.31792	0.547	0.142	0	0
KLRD1	0	1.31033	0.346	0.08	0	0
RORA	0	1.304	0.569	0.205	0	0
GZMM	0	1.28497	0.479	0.106	0	0
STAT4	0	1.26573	0.521	0.198	0	0
TUBA4A	0	1.259	0.517	0.222	0	0
GZMH	0	1.2586	0.324	0.086	0	0
SPOCK2	0	1.25707	0.509	0.153	0	0
ANXA1	0	1.25346	0.666	0.547	0	0
LCK	0	1.25301	0.546	0.139	0	0
IFITM1	0	1.25099	0.834	0.422	0	0
TRBC2	0	1.21903	0.499	0.158	0	0
SYTL3	0	1.20688	0.487	0.176	0	0
PRKCH	0	1.19014	0.557	0.264	0	0
TRBC1	0	1.18063	0.353	0.091	0	0
HSPA8	0	1.17138	0.917	0.832	0	0
ETS1	0	1.17081	0.645	0.271	0	0
THEMIS	0	1.16411	0.361	0.097	0	0
PARP8	0	1.16268	0.596	0.331	0	0
HSPA6	0	1.16102	0.579	0.52	0	0
KLRK1	0	1.15066	0.343	0.088	0	0
TNFAIP3	0	1.15057	0.708	0.46	0	0
CCL4	0	1.1491	0.604	0.397	0	0
ITK	0	1.14412	0.43	0.112	0	0
IL2RG	0	1.13971	0.631	0.312	0	0
CD3G	0	1.1318	0.442	0.112	0	0
PTPRC	0	1.12523	0.891	0.634	0	0
HSPA1A	0	1.12441	0.898	0.886	0	0
HSPA1B	0	1.11479	0.882	0.837	0	0
BTG1	0	1.10795	0.913	0.732	0	0
STK17A	0	1.10414	0.639	0.313	0	0
DNAJB1	0	1.09515	0.895	0.801	0	0
SH2D2A	0	1.0898	0.411	0.099	0	0
LTB	0	1.06723	0.483	0.256	0	0
RPS27	0	1.05718	0.957	0.906	0	0
ZAP70	0	1.05335	0.406	0.094	0	0
IL2RB	0	1.04974	0.322	0.073	0	0
TNF	0	1.04846	0.333	0.221	0	0
PLAAT4	0	1.0449	0.487	0.281	0	0
AC243960.1	0	1.04014	0.387	0.132	0	0
RHOH	0	1.03639	0.54	0.217	0	0
TC2N	0	1.03385	0.38	0.106	0	0
CBLB	0	1.03068	0.537	0.311	0	0
CMC1	0	1.01649	0.372	0.265	0	0
TOX	0	1.01317	0.313	0.104	0	0
CAMK4	0	1.00177	0.327	0.101	0	0
PYHIN1	0	0.99934	0.358	0.109	0	0
RAC2	0	0.994042	0.739	0.468	0	0
GBP5	0	0.993182	0.499	0.23	0	0
CRIP1	0	0.991943	0.677	0.397	0	0
GNG2	0	0.990823	0.583	0.362	0	0
RUNX3	0	0.986483	0.455	0.216	0	0
LINC00861	0	0.983754	0.325	0.08	0	0
ITM2A	0	0.981167	0.393	0.138	0	0
SLC38A1	0	0.97551	0.473	0.194	0	0
INPP4B	0	0.971477	0.332	0.129	0	0
TSC22D3	0	0.970221	0.678	0.533	0	0
ZFP36L2	0	0.968072	0.775	0.614	0	0
TAGAP	0	0.954772	0.594	0.36	0	0
KLRG1	0	0.952499	0.308	0.095	0	0
BCL11B	0	0.947857	0.316	0.087	0	0
JUND	0	0.947492	0.863	0.75	0	0
SRSF7	0	0.94203	0.711	0.553	0	0
SAMD3	0	0.935327	0.319	0.08	0	0
ACAP1	0	0.929907	0.438	0.156	0	0
PTPN22	0	0.928855	0.396	0.171	0	0
RPS29	0	0.921646	0.876	0.75	0	0
IKZF3	0	0.920716	0.393	0.139	0	0
SYNE2	0	0.91599	0.484	0.227	0	0
CD6	0	0.915477	0.346	0.093	0	0
RGCC	0	0.913939	0.502	0.363	0	0
EVL	0	0.911322	0.613	0.406	0	0
LBH	0	0.899979	0.483	0.213	0	0
CCNH	0	0.8948	0.608	0.444	0	0
HSP90AA1	0	0.885924	0.927	0.884	0	0
PCED1B-AS1	0	0.884517	0.41	0.219	0	0
SARAF	0	0.873609	0.831	0.684	0	0
CACYBP	0	0.867281	0.659	0.531	0	0
PIK3R1	0	0.863082	0.53	0.41	0	0
ADGRE5	0	0.858743	0.53	0.369	0	0
MYADM	0	0.858067	0.514	0.397	0	0
HCST	0	0.856584	0.722	0.492	0	0
CYCS	0	0.853994	0.567	0.461	0	0
RPS3	0	0.851785	0.937	0.87	0	0
BATF	0	0.850897	0.307	0.139	0	0
BTG2	0	0.849712	0.63	0.519	0	0
SH2D1A	0	0.848027	0.311	0.079	0	0
CORO1A	0	0.847263	0.719	0.462	0	0
AKNA	0	0.8455	0.424	0.236	0	0
LAT	0	0.842649	0.339	0.093	0	0
CYTIP	0	0.839748	0.62	0.369	0	0
IKZF1	0	0.835837	0.523	0.338	0	0
CD48	0	0.835082	0.627	0.388	0	0
DNAJA1	0	0.833849	0.754	0.687	0	0
TSPYL2	0	0.831308	0.478	0.317	0	0
LEPROTL1	0	0.83058	0.501	0.331	0	0
CDC42SE2	0	0.830404	0.545	0.371	0	0
TENT5C	0	0.83022	0.388	0.171	0	0
DOK2	0	0.826263	0.509	0.366	0	0
TNFSF9	0	0.822527	0.304	0.197	0	0
HSPE1	0	0.821807	0.766	0.693	0	0
CLEC2D	0	0.818673	0.398	0.192	0	0
PITPNC1	0	0.816737	0.473	0.299	0	0
SEPTIN1	0	0.815786	0.338	0.122	0	0
PPP2R5C	0	0.815107	0.456	0.3	0	0
PIP4K2A	0	0.80998	0.526	0.373	0	0
STK17B	0	0.802221	0.626	0.416	0	0
RBFOX2	0	0.799458	0.564	0.516	0	0
PPP1R16B	0	0.79869	0.336	0.144	0	0
RNF19A	0	0.793608	0.433	0.295	0	0
RBL2	0	0.792632	0.417	0.243	0	0
IRF1	0	0.783065	0.643	0.469	0	0
CEMIP2	0	0.779201	0.422	0.304	0	0
ARHGEF1	0	0.778687	0.523	0.344	0	0
PDE7A	0	0.774452	0.431	0.27	0	0
PDCD4	0	0.773392	0.531	0.374	0	0
EML4	0	0.771955	0.59	0.437	0	0
SUN2	0	0.770003	0.406	0.221	0	0
CCL4L2	0	0.767732	0.387	0.296	0	0
CNOT6L	0	0.766162	0.365	0.239	0	0
UBE2S	0	0.761938	0.53	0.394	0	0
LIME1	0	0.760941	0.33	0.13	0	0
PPP1R2	0	0.759609	0.492	0.351	0	0
MBNL1	0	0.758434	0.744	0.617	0	0
OPTN	0	0.75802	0.415	0.211	0	0
RPS27A	0	0.756186	0.942	0.893	0	0
GLCCI1	0	0.755012	0.312	0.143	0	0
DUSP5	0	0.753457	0.443	0.275	0	0
ISG20	0	0.75173	0.509	0.283	0	0
C12orf57	0	0.750716	0.56	0.366	0	0
PTGER4	0	0.750436	0.449	0.299	0	0
PBXIP1	0	0.747178	0.37	0.201	0	0
GIMAP7	0	0.746857	0.448	0.276	0	0
CCND3	0	0.739207	0.471	0.303	0	0
ARAP2	0	0.739116	0.381	0.225	0	0
TRAF1	0	0.737817	0.318	0.156	0	0
RPS15A	0	0.737267	0.941	0.895	0	0
HLA-A	0	0.728668	0.955	0.908	0	0
HSPH1	0	0.727058	0.715	0.63	0	0
DENND2D	0	0.725655	0.317	0.164	0	0
DDX24	0	0.723342	0.603	0.482	0	0
ZC3H12A	0	0.717966	0.357	0.214	0	0
IDS	0	0.715332	0.482	0.346	0	0
SOCS1	0	0.714636	0.351	0.2	0	0
PTPN7	0	0.714388	0.33	0.154	0	0
FAM177A1	0	0.71433	0.422	0.335	0	0
CD52	0	0.712071	0.617	0.409	0	0
ITGAL	0	0.711828	0.335	0.178	0	0
TRAF3IP3	0	0.710127	0.367	0.182	0	0
ABHD17A	0	0.7085	0.469	0.331	0	0
CXCR4	0	0.708295	0.66	0.518	0	0
SLC9A3R1	0	0.707536	0.425	0.232	0	0
RHOF	0	0.703999	0.33	0.143	0	0
CCDC88C	0	0.703017	0.334	0.159	0	0
HSP90AB1	0	0.702424	0.872	0.842	0	0
SEMA4D	0	0.700363	0.348	0.18	0	0
PMAIP1	0	0.698587	0.412	0.287	0	0
HLA-F	0	0.697109	0.622	0.466	0	0
RAB27A	0	0.688988	0.3	0.138	0	0
G3BP2	0	0.687804	0.431	0.323	0	0
EMB	0	0.686786	0.379	0.217	0	0
TBC1D10C	0	0.686364	0.314	0.134	0	0
RASAL3	0	0.684494	0.301	0.134	0	0
ELOVL5	0	0.683563	0.505	0.374	0	0
APOBEC3G	0	0.683359	0.314	0.161	0	0
NEU1	0	0.683216	0.379	0.354	0	0
ICAM3	0	0.680634	0.4	0.188	0	0
WIPF1	0	0.680336	0.62	0.477	0	0
GPRIN3	0	0.678979	0.388	0.271	0	0
UBB	0	0.678484	0.833	0.778	0	0
SLC2A3	0	0.677755	0.609	0.421	0	0
CCND2	0	0.673771	0.316	0.155	0	0
TTC39C	0	0.670974	0.307	0.17	0	0
JUN	0	0.669267	0.854	0.783	0	0
TGFB1	0	0.664982	0.619	0.535	0	0
ARHGAP9	0	0.66289	0.361	0.219	0	0
ZFAND2A	0	0.661241	0.462	0.406	0	0
ARHGEF3	0	0.66099	0.302	0.168	0	0
UBC	0	0.6583	0.92	0.895	0	0
STK4	0	0.653522	0.552	0.41	0	0
RPS26	0	0.652079	0.828	0.777	0	0
RPL30	0	0.650805	0.946	0.914	0	0
NFATC2	0	0.647547	0.371	0.253	0	0
ANKRD44	0	0.646015	0.531	0.388	0	0
HSPD1	0	0.644642	0.737	0.678	0	0
CALM1	0	0.640063	0.832	0.704	0	0
RPS21	0	0.639042	0.907	0.824	0	0
RPS12	0	0.637946	0.953	0.924	0	0
HLA-B	0	0.636196	0.956	0.917	0	0
CYFIP2	0	0.632478	0.345	0.148	0	0
SLC7A5	0	0.632237	0.3	0.183	0	0
ERN1	0	0.630415	0.419	0.306	0	0
ITGA4	0	0.629866	0.471	0.362	0	0
YPEL5	0	0.628021	0.536	0.447	0	0
RPSA	0	0.626387	0.862	0.745	0	0
S100A4	0	0.62483	0.734	0.541	0	0
BIN2	0	0.619297	0.393	0.254	0	0
EEF1A1	0	0.61928	0.975	0.959	0	0
RPL34	0	0.618887	0.934	0.885	0	0
RASA2	0	0.617787	0.366	0.259	0	0
RPL23A	0	0.612073	0.892	0.807	0	0
ZC3HAV1	0	0.611503	0.505	0.395	0	0
RPL3	0	0.608788	0.907	0.839	0	0
RPL21	0	0.607027	0.903	0.824	0	0
HERPUD2	0	0.606248	0.331	0.214	0	0
MAPRE2	0	0.606193	0.443	0.359	0	0
NOP58	0	0.602144	0.427	0.329	0	0
RPS19	0	0.601001	0.948	0.91	0	0
ALOX5AP	0	0.598669	0.515	0.273	0	0
PAXX	0	0.597435	0.41	0.303	0	0
ANXA6	0	0.596219	0.442	0.291	0	0
TNFAIP8	0	0.593823	0.437	0.344	0	0
EEF1D	0	0.593753	0.846	0.742	0	0
FAM107B	0	0.590787	0.519	0.395	0	0
JUNB	0	0.590195	0.822	0.756	0	0
RPL35A	0	0.588669	0.91	0.843	0	0
EZR	0	0.585997	0.607	0.484	0	0
RALGAPA1	0	0.585799	0.339	0.251	0	0
BTN3A2	0	0.584737	0.326	0.205	0	0
SH3KBP1	0	0.584669	0.469	0.372	0	0
CCSER2	0	0.584395	0.314	0.209	0	0
FKBP11	0	0.582249	0.301	0.131	0	0
RESF1	0	0.579704	0.37	0.287	0	0
RPL28	0	0.579573	0.957	0.935	0	0
TLE5	0	0.579317	0.475	0.383	0	0
SRSF5	0	0.576593	0.599	0.517	0	0
BUB3	0	0.573887	0.381	0.266	0	0
ARPC5L	0	0.573709	0.372	0.267	0	0
RPS25	0	0.57157	0.916	0.855	0	0
RABGAP1L	0	0.570473	0.485	0.421	0	0
DNAJB4	0	0.568479	0.413	0.351	0	0
CLEC2B	0	0.568079	0.536	0.467	0	0
SYNE1	0	0.567863	0.332	0.239	0	0
LRBA	0	0.562853	0.307	0.231	0	0
CDK17	0	0.562645	0.35	0.253	0	0
ARHGDIB	0	0.560455	0.834	0.711	0	0
ARHGAP15	0	0.558261	0.516	0.423	0	0
MALAT1	0	0.557312	0.993	0.94	0	0
VPS37B	0	0.556569	0.39	0.271	0	0
RPL41	0	0.550727	0.884	0.805	0	0
SPTAN1	0	0.549207	0.419	0.322	0	0
CHORDC1	0	0.545205	0.474	0.398	0	0
SIK3	0	0.543463	0.475	0.404	0	0
DDIT4	0	0.543037	0.551	0.455	0	0
PIK3IP1	0	0.542698	0.316	0.223	0	0
CELF2	0	0.542307	0.564	0.462	0	0
APMAP	0	0.540559	0.363	0.284	0	0
ZBTB38	0	0.540053	0.329	0.263	0	0
RBM8A	0	0.53975	0.543	0.451	0	0
DIAPH1	0	0.539423	0.344	0.243	0	0
DEDD2	0	0.539099	0.353	0.254	0	0
CYTOR	0	0.538696	0.39	0.299	0	0
RPS14	0	0.538598	0.931	0.889	0	0
CSRNP1	0	0.538131	0.449	0.352	0	0
TAP1	0	0.537193	0.38	0.269	0	0
FOSB	0	0.53623	0.691	0.592	0	0
RPL39	0	0.534639	0.929	0.889	0	0
TXNIP	0	0.532264	0.73	0.652	0	0
PPP3CC	0	0.531914	0.313	0.218	0	0
KMT2A	0	0.531455	0.388	0.321	0	0
CREM	0	0.530543	0.507	0.446	0	0
MYH9	0	0.529349	0.641	0.538	0	0
AAK1	0	0.529048	0.332	0.265	0	0
ARID4B	0	0.528841	0.498	0.428	0	0
NAP1L4	0	0.52738	0.351	0.277	0	0
SYNRG	0	0.527285	0.326	0.25	0	0
RBM38	0	0.527056	0.309	0.183	0	0
RPS4X	0	0.526254	0.907	0.846	0	0
MYL12A	0	0.523212	0.784	0.7	0	0
TERF2IP	0	0.52273	0.446	0.362	0	0
RPL6	0	0.522685	0.91	0.846	0	0
DDX5	0	0.521667	0.87	0.772	0	0
YWHAZ	0	0.520918	0.763	0.661	0	0
LDHB	0	0.520161	0.495	0.396	0	0
GPBP1	0	0.519735	0.489	0.415	0	0
SP140	0	0.518622	0.322	0.183	0	0
ELF1	0	0.5177	0.617	0.527	0	0
EPB41	0	0.516795	0.306	0.202	0	0
DDX6	0	0.515327	0.405	0.32	0	0
BCL2	0	0.515322	0.337	0.286	0	0
RSRP1	0	0.514533	0.55	0.469	0	0
DEF6	0	0.513761	0.309	0.201	0	0
RPL13	0	0.512798	0.957	0.926	0	0
RPL36AL	0	0.509653	0.728	0.643	0	0
PRKACB	0	0.507784	0.34	0.282	0	0
HLA-C	0	0.507616	0.938	0.898	0	0
ATF7IP	0	0.503238	0.416	0.349	0	0
ATXN1	0	0.500704	0.36	0.327	0	0
GLS	0	0.499809	0.475	0.41	0	0
DNAJC1	0	0.499399	0.37	0.315	0	0
ARF6	0	0.49921	0.486	0.41	0	0
KIF2A	0	0.49788	0.341	0.252	0	0
BCAS2	0	0.497698	0.402	0.321	0	0
TAF7	0	0.497534	0.416	0.334	0	0
SRSF2	0	0.496055	0.49	0.439	0	0
RPS7	0	0.494918	0.918	0.86	0	0
LNPEP	0	0.493093	0.307	0.242	0	0
SELENOK	0	0.491689	0.542	0.472	0	0
RPL17	0	0.490384	0.901	0.831	0	0
EPC1	0	0.488607	0.425	0.372	0	0
BZW1	0	0.485397	0.468	0.397	0	0
RPL5	0	0.483559	0.881	0.798	0	0
RPS4Y1	0	0.483448	0.673	0.584	0	0
KLF2	0	0.483383	0.604	0.583	0	0
RPL32	0	0.482919	0.942	0.906	0	0
RPS18	0	0.482409	0.939	0.9	0	0
RPL10	0	0.481863	0.959	0.938	0	0
RPL14	0	0.479132	0.912	0.851	0	0
RPS3A	0	0.476565	0.921	0.869	0	0
GPR65	0	0.475207	0.342	0.247	0	0
PRDM1	0	0.472113	0.332	0.262	0	0
ODC1	0	0.470865	0.32	0.255	0	0
KMT2E	0	0.469535	0.526	0.466	0	0
SMARCA2	0	0.469458	0.383	0.338	0	0
SIGIRR	0	0.467744	0.304	0.217	0	0
RNF213	0	0.465277	0.552	0.482	0	0
CYLD	0	0.464101	0.363	0.287	0	0
SOD1	0	0.462842	0.62	0.56	0	0
FGFR1OP2	0	0.462164	0.368	0.311	0	0
RAB8B	0	0.462014	0.423	0.357	0	0
NOP53	0	0.459719	0.594	0.519	0	0
AHSA1	0	0.459656	0.397	0.352	0	0
ANKRD12	0	0.459118	0.546	0.504	0	0
NR3C1	0	0.45887	0.433	0.411	0	0
JAK1	0	0.458611	0.659	0.586	0	0
RPS6	0	0.456382	0.918	0.859	0	0
FCMR	0	0.456146	0.357	0.186	0	0
SNHG8	0	0.45525	0.425	0.376	0	0
RPLP2	0	0.454931	0.916	0.856	0	0
BRD2	0	0.45476	0.495	0.448	0	0
RGS1	0	0.453516	0.42	0.356	0	0
H3F3B	0	0.452358	0.905	0.856	0	0
BIRC3	0	0.450421	0.335	0.235	0	0
IDI1	0	0.449226	0.365	0.298	0	0
RPL10A	0	0.448999	0.871	0.775	0	0
PSME1	0	0.447914	0.695	0.618	0	0
C9orf78	0	0.447524	0.359	0.295	0	0
TOMM7	0	0.446957	0.722	0.64	0	0
HNRNPA0	0	0.4446	0.498	0.438	0	0
RIPOR2	0	0.444185	0.346	0.221	0	0
DOCK10	0	0.443181	0.378	0.337	0	0
RPL36	0	0.442495	0.901	0.839	0	0
MATR3.1	0	0.441592	0.369	0.291	0	0
SNHG5	0	0.440343	0.334	0.296	0	0
SEPTIN6	0	0.440243	0.325	0.266	0	0
RPL37	0	0.437117	0.929	0.886	0	0
RPL18A	0	0.43645	0.928	0.876	0	0
CCT4	0	0.435937	0.507	0.466	0	0
MDFIC	0	0.433726	0.302	0.263	0	0
FYB1	0	0.432445	0.653	0.515	0	0
CNN2	0	0.431739	0.464	0.38	0	0
RPL7A	0	0.430577	0.918	0.865	0	0
RPS6KA3	0	0.43051	0.317	0.27	0	0
VAMP2	0	0.430028	0.374	0.309	0	0
LPXN	0	0.429989	0.357	0.291	0	0
LIMD2	0	0.429319	0.505	0.391	0	0
HNRNPDL	0	0.428818	0.659	0.585	0	0
ARL6IP5	0	0.427423	0.573	0.516	0	0
RBM39	0	0.4264	0.652	0.588	0	0
GBP2	0	0.426217	0.396	0.343	0	0
ARL4C	0	0.424877	0.566	0.454	0	0
IL16	0	0.423881	0.328	0.267	0	0
KLF6	0	0.423028	0.753	0.67	0	0
ATM	0	0.418239	0.334	0.305	0	0
TRIM22	0	0.417142	0.394	0.325	0	0
KDM2A	0	0.416725	0.397	0.363	0	0
LYST	0	0.415667	0.328	0.294	0	0
RPL18	0	0.415485	0.912	0.852	0	0
DUSP1	0	0.412184	0.81	0.785	0	0
EIF3G	0	0.411577	0.526	0.483	0	0
TUBA1A	0	0.411388	0.451	0.41	0	0
PPP1R15A	0	0.409741	0.755	0.684	0	0
B2M	0	0.409422	0.989	0.99	0	0
SLC20A1	0	0.406205	0.334	0.283	0	0
SNRPD2	0	0.405503	0.603	0.543	0	0
RPL24	0	0.404501	0.88	0.806	0	0
CDC42SE1	0	0.404061	0.418	0.361	0	0
CDKN1B	0	0.403958	0.366	0.318	0	0
PRRC2C	0	0.403783	0.596	0.549	0	0
RASSF5	0	0.403147	0.345	0.262	0	0
PER1	0	0.401665	0.363	0.324	0	0
RPL19	0	0.398295	0.939	0.907	0	0
RPS28	0	0.398032	0.937	0.908	0	0
TMA7	0	0.397731	0.739	0.668	0	0
RPS15	0	0.397345	0.932	0.889	0	0
FAU	0	0.396015	0.914	0.868	0	0
EIF4A2	0	0.39507	0.589	0.534	0	0
SON	0	0.394995	0.64	0.593	0	0
DDX3Y	0	0.393964	0.382	0.342	0	0
ARGLU1	0	0.393139	0.492	0.429	0	0
LCP1	0	0.391618	0.746	0.617	0	0
CIB1	0	0.388347	0.465	0.424	0	0
PSMB9	0	0.388287	0.572	0.491	0	0
CD44	0	0.387941	0.59	0.495	0	0
COMMD6	0	0.387527	0.625	0.563	0	0
RPS5	0	0.38684	0.876	0.795	0	0
SSBP4	0	0.385566	0.302	0.263	0	0
NSD3	0	0.385066	0.36	0.322	0	0
TECR	0	0.382853	0.431	0.428	0	0
CD53	0	0.38162	0.581	0.502	0	0
RPL11	0	0.381109	0.935	0.897	0	0
SF3B1	0	0.379973	0.536	0.494	0	0
SFPQ	0	0.379318	0.581	0.538	0	0
RPL26	0	0.377797	0.923	0.879	0	0
GCC2	0	0.377371	0.352	0.334	0	0
SF1	0	0.377256	0.518	0.48	0	0
CDC42EP3	0	0.375476	0.367	0.283	0	0
PTP4A2	0	0.375058	0.482	0.444	0	0
GIMAP4	0	0.374976	0.41	0.359	0	0
DDX3X	0	0.372892	0.446	0.438	0	0
PNP	0	0.37258	0.31	0.261	0	0
RBM4	0	0.372394	0.305	0.259	0	0
OGA	0	0.371265	0.331	0.293	0	0
SF3A1	0	0.37092	0.327	0.284	0	0
CHD2	0	0.369037	0.434	0.4	0	0
RPLP1	0	0.368547	0.962	0.954	0	0
CIRBP	0	0.368389	0.611	0.565	0	0
RELB	0	0.36815	0.319	0.278	0	0
EIF5	0	0.367339	0.575	0.55	0	0
ACTN4	0	0.36663	0.384	0.327	0	0
HNRNPA1	0	0.3665	0.709	0.641	0	0
ZFP36	0	0.366047	0.796	0.757	0	0
SEPTIN9	0	0.36486	0.373	0.346	0	0
GAS5	0	0.363972	0.379	0.34	0	0
HNRNPUL1	0	0.362383	0.363	0.351	0	0
MACF1	0	0.362262	0.458	0.435	0	0
SNHG6	0	0.359278	0.373	0.346	0	0
RPS20	0	0.358354	0.73	0.668	0	0
NCL	0	0.357773	0.644	0.6	0	0
CD99	0	0.357706	0.691	0.59	0	0
MSN	0	0.357596	0.607	0.56	0	0
PNRC1	0	0.357561	0.86	0.793	0	0
SRSF11	0	0.35597	0.469	0.455	0	0
MIER1	0	0.3536	0.317	0.285	0	0
HLA-E	0	0.353324	0.904	0.827	0	0
AC138123.1	0	0.352823	0.339	0.308	0	0
SBDS	0	0.351479	0.361	0.334	0	0
NCOR1	0	0.350579	0.395	0.385	0	0
RPL35	0	0.345368	0.882	0.821	0	0
FUS	0	0.339245	0.546	0.529	0	0
CCDC85B	0	0.338854	0.399	0.346	0	0
STIP1	0	0.338642	0.395	0.382	0	0
PLP2	0	0.338485	0.327	0.275	0	0
AHNAK	0	0.337279	0.583	0.55	0	0
EEF1B2	0	0.337184	0.821	0.731	0	0
MZT2A	0	0.336078	0.354	0.316	0	0
CLK1	0	0.330247	0.49	0.454	0	0
PNISR	0	0.327786	0.389	0.371	0	0
NEDD9	0	0.327779	0.366	0.292	0	0
RPL13A	0	0.32673	0.875	0.806	0	0
CCT2	0	0.325012	0.355	0.341	0	0
RAP1B	0	0.32439	0.564	0.535	0	0
TAPBP	0	0.321495	0.449	0.434	0	0
PPP1R18	0	0.32005	0.38	0.361	0	0
RPL37A	0	0.318742	0.873	0.809	0	0
TUBB4B	0	0.318697	0.44	0.415	0	0
GPSM3	0	0.317478	0.502	0.446	0	0
RPL29	0	0.315264	0.916	0.87	0	0
STRAP	0	0.31526	0.321	0.298	0	0
SMCHD1	0	0.314796	0.542	0.463	0	0
RPL38	0	0.314324	0.813	0.748	0	0
PTGES3	0	0.312022	0.618	0.595	0	0
UTRN	0	0.31167	0.478	0.444	0	0
NPM1	0	0.311428	0.749	0.687	0	0
TRIR	0	0.310594	0.576	0.545	0	0
YWHAQ	0	0.310553	0.439	0.43	0	0
SP100	0	0.310264	0.45	0.429	0	0
TCP1	0	0.309624	0.432	0.419	0	0
DNAJB6	0	0.308766	0.544	0.52	0	0
SEPTIN7	0	0.308667	0.423	0.39	0	0
PSMB8	0	0.308047	0.456	0.432	0	0
ANAPC16	0	0.307289	0.436	0.424	0	0
FLNA	0	0.307083	0.384	0.328	0	0
UBE2D2	0	0.30691	0.467	0.45	0	0
RBMX	0	0.303006	0.363	0.348	0	0
SUB1	0	0.302908	0.593	0.561	0	0
APBB1IP	0	0.299954	0.457	0.414	0	0
RPL27	0	0.299798	0.823	0.751	0	0
DHRS7	0	0.299108	0.367	0.341	0	0
SRRM1	0	0.298588	0.477	0.473	0	0
HNRNPA2B1	0	0.296837	0.838	0.777	0	0
FMNL1	0	0.295604	0.34	0.295	0	0
RPL31	0	0.293471	0.798	0.731	0	0
APOO	0	0.288821	0.502	0.485	0	0
RPS16	0	0.288438	0.882	0.82	0	0
RPL9	0	0.288202	0.849	0.78	0	0
NR4A2	0	0.288053	0.546	0.493	0	0
GSTK1	0	0.286869	0.54	0.527	0	0
ID2	0	0.286713	0.519	0.47	0	0
IER2	0	0.286569	0.654	0.602	0	0
UBALD2	0	0.285965	0.431	0.404	0	0
CUTA	0	0.285804	0.453	0.435	0	0
STK10	0	0.284912	0.39	0.359	0	0
LDHA	0	0.283031	0.506	0.481	0	0
HNRNPL	0	0.282416	0.439	0.428	0	0
RPS2	0	0.281664	0.917	0.866	0	0
RPL4	0	0.280144	0.794	0.724	0	0
CNBP	0	0.279801	0.644	0.602	0	0
SSR2	0	0.275442	0.535	0.513	0	0
EIF3F	0	0.271302	0.565	0.532	0	0
EIF1	0	0.270406	0.926	0.897	0	0
SHISA5	0	0.26885	0.335	0.312	0	0
MCL1	0	0.266517	0.62	0.6	0	0
CCNI	0	0.265476	0.656	0.612	0	0
RPL27A	0	0.265252	0.764	0.706	0	0
PPDPF	0	0.263462	0.665	0.611	0	0
APRT	0	0.263038	0.466	0.461	0	0
AKAP13	0	0.261473	0.587	0.561	0	0
HINT1	0	0.259837	0.69	0.64	0	0
REL	0	0.258267	0.536	0.514	0	0
NACA	0	0.25621	0.873	0.818	0	0
RPS23	0	0.254201	0.93	0.896	0	0
HMGN1	0	0.252268	0.468	0.457	0	0
PFN1	0	0.25049	0.898	0.864	0	0
FKBP4	1.88641e-305	0.375277	0.361	0.336	5.93899e-301	0
PNN	2.51364e-295	0.321182	0.338	0.318	7.91368e-291	0
ZNF331	4.03094e-280	0.290123	0.437	0.401	1.26906e-275	0
EWSR1	2.25763e-276	0.277831	0.414	0.415	7.10771e-272	0
CD47	1.11329e-270	0.296554	0.358	0.348	3.50497e-266	0
MPHOSPH8	1.74253e-265	0.342384	0.351	0.341	5.48601e-261	0
NKTR	4.30975e-261	0.378915	0.316	0.298	1.35684e-256	0
MRPS6	3.51307e-251	0.331662	0.361	0.35	1.10602e-246	0
DHX36	4.86959e-250	0.351645	0.304	0.289	1.53309e-245	0
SRPRA	8.04408e-246	0.310234	0.303	0.289	2.53252e-241	0
EMD	6.52473e-240	0.259535	0.336	0.326	2.05418e-235	0
PRPF38B	3.98422e-239	0.315135	0.363	0.36	1.25435e-234	0
PRMT2	1.40721e-238	0.323637	0.324	0.313	4.43031e-234	0
LINC01578	3.59722e-238	0.314382	0.385	0.374	1.13251e-233	0
YTHDC1	8.25817e-236	0.302985	0.343	0.333	2.59992e-231	0
RSL24D1	9.10809e-233	0.274354	0.35	0.345	2.8675e-228	0
MKNK2	6.26578e-228	0.289149	0.364	0.356	1.97265e-223	0
TAF1D	6.24711e-225	0.288263	0.375	0.371	1.96678e-220	0
CCDC107	3.79999e-217	0.299533	0.314	0.304	1.19635e-212	0
MAGOH	5.78581e-202	0.277328	0.303	0.295	1.82155e-197	0
BCLAF1	2.7827e-198	0.294437	0.407	0.413	8.76077e-194	0
TRA2A	7.00225e-183	0.302313	0.337	0.33	2.20452e-178	0
NUDC	4.07317e-177	0.279082	0.379	0.388	1.28236e-172	0
GSPT1	1.61973e-173	0.36003	0.322	0.323	5.0994e-169	0
RPS10	7.92045e-173	0.363536	0.302	0.285	2.49359e-168	0
SERTAD1	1.85737e-171	0.267654	0.334	0.323	5.84756e-167	0
CSK	3.36359e-171	0.263772	0.32	0.313	1.05896e-166	0
RBM25	2.34574e-169	0.261525	0.416	0.428	7.3851e-165	0
HNRNPH3	2.19063e-167	0.251482	0.357	0.36	6.89675e-163	0
MAPK1	7.54233e-166	0.314433	0.308	0.305	2.37455e-161	0
RAB11FIP1	4.43632e-158	0.253453	0.305	0.288	1.39669e-153	0
N4BP2L2	6.85221e-154	0.281402	0.388	0.396	2.15728e-149	0
NR4A1	2.67289e-151	0.382803	0.526	0.518	8.41506e-147	0
LSM14A	5.05905e-149	0.26936	0.333	0.337	1.59274e-144	0
STAT1	1.0626e-144	0.25967	0.4	0.4	3.34539e-140	0
CYTH1	2.5148e-130	0.256598	0.375	0.376	7.91735e-126	0
DENND4A	5.56478e-118	0.291988	0.305	0.294	1.75196e-113	0
H1FX	7.34094e-110	0.289794	0.439	0.452	2.31115e-105	0
BAZ1A	9.17769e-89	0.267321	0.362	0.375	2.88941e-84	0
RBMS1	1.03779e-65	0.253178	0.344	0.358	3.26727e-61	0
FNBP4	3.04764e-64	0.253663	0.307	0.319	9.59487e-60	0
MORF4L2	5.66225e-64	0.26281	0.336	0.353	1.78265e-59	0
TNRC6B	8.19936e-62	0.281427	0.332	0.343	2.5814e-57	0
AOAH	1.15119e-59	0.381696	0.345	0.357	3.62428e-55	0
WNK1	1.28636e-57	0.269191	0.365	0.391	4.04983e-53	0
NFAT5	5.48131e-48	0.251658	0.301	0.308	1.72568e-43	0
BPTF	1.0679e-44	0.263076	0.338	0.362	3.36207e-40	0
LMNA	5.58596e-25	0.364906	0.331	0.387	1.75863e-20	0
ARID5B	5.93113e-25	0.258951	0.313	0.328	1.8673e-20	0
C1QC.1	0	3.5319	0.935	0.308	0	1
C1QB.1	0	3.46361	0.931	0.321	0	1
C1QA.1	0	3.39388	0.935	0.316	0	1
SPP1	0	3.26355	0.348	0.074	0	1
CTSB.1	0	3.04288	0.938	0.344	0	1
LGMN.1	0	2.93071	0.835	0.156	0	1
APOE.1	0	2.78912	0.913	0.39	0	1
SELENOP.1	0	2.78855	0.861	0.277	0	1
RNASE1.1	0	2.72973	0.574	0.161	0	1
CD68.1	0	2.71298	0.889	0.227	0	1
FTL.1	0	2.66401	0.998	0.976	0	1
GPNMB.1	0	2.611	0.671	0.062	0	1
PSAP.1	0	2.61002	0.937	0.534	0	1
SLC40A1.1	0	2.6089	0.774	0.155	0	1
FOLR2.1	0	2.52448	0.719	0.079	0	1
CTSD.1	0	2.50679	0.864	0.411	0	1
MS4A7.1	0	2.45677	0.817	0.13	0	1
PLD3.1	0	2.40434	0.786	0.199	0	1
CST3.1	0	2.35475	0.953	0.448	0	1
LIPA.1	0	2.33581	0.777	0.188	0	1
HMOX1.1	0	2.33151	0.749	0.146	0	1
FCGRT.1	0	2.3157	0.843	0.234	0	1
CD163.1	0	2.28508	0.708	0.071	0	1
NPC2.1	0	2.18499	0.872	0.357	0	1
TYROBP.1	0	2.18112	0.935	0.448	0	1
CD14.1	0	2.13824	0.695	0.115	0	1
CTSZ.1	0	2.13556	0.836	0.296	0	1
MS4A6A.1	0	2.13106	0.83	0.185	0	1
APOC1.1	0	2.12941	0.847	0.334	0	1
GRN.1	0	2.11197	0.796	0.227	0	1
DAB2.1	0	2.1088	0.708	0.099	0	1
HLA-DRA.1	0	2.10725	0.962	0.554	0	1
FCER1G.1	0	2.02218	0.877	0.299	0	1
HLA-DRB1.1	0	2.01246	0.944	0.604	0	1
CD74.1	0	1.99509	0.994	0.918	0	1
MAFB.1	0	1.99081	0.715	0.11	0	1
MS4A4A.1	0	1.98394	0.693	0.075	0	1
MSR1.1	0	1.97076	0.698	0.065	0	1
CFD.1	0	1.9552	0.609	0.084	0	1
AIF1.1	0	1.94226	0.852	0.236	0	1
IFI30.1	0	1.91261	0.785	0.245	0	1
IGSF6.1	0	1.90192	0.705	0.116	0	1
BLVRB.1	0	1.86965	0.761	0.198	0	1
HLA-DPA1.1	0	1.86214	0.934	0.597	0	1
MARCKS.1	0	1.85127	0.759	0.185	0	1
ABCA1.1	0	1.83809	0.628	0.09	0	1
MRC1	0	1.83034	0.589	0.072	0	1
FMNL2.1	0	1.82924	0.597	0.072	0	1
PLTP	0	1.82096	0.603	0.064	0	1
CTSL.1	0	1.81612	0.717	0.135	0	1
LGALS3.1	0	1.81327	0.735	0.248	0	1
FCGR2A.1	0	1.76768	0.676	0.115	0	1
TREM2	0	1.76386	0.439	0.034	0	1
FABP5.1	0	1.75476	0.64	0.271	0	1
CREG1.1	0	1.74898	0.74	0.161	0	1
CPVL.1	0	1.73506	0.705	0.114	0	1
CTSS.1	0	1.73232	0.839	0.352	0	1
CSF1R.1	0	1.70989	0.673	0.074	0	1
FCGR3A.1	0	1.70577	0.683	0.167	0	1
HLA-DMA.1	0	1.66014	0.79	0.291	0	1
HLA-DPB1.1	0	1.65736	0.92	0.587	0	1
KCNMA1	0	1.65232	0.517	0.027	0	1
CD63.1	0	1.61246	0.839	0.458	0	1
ASAH1.1	0	1.60203	0.782	0.266	0	1
CSTB.1	0	1.60193	0.765	0.421	0	1
CYBB.1	0	1.58325	0.67	0.121	0	1
HLA-DRB5.1	0	1.57224	0.685	0.281	0	1
GLUL.1	0	1.56199	0.82	0.316	0	1
CXCL2	0	1.531	0.347	0.079	0	1
TIMP2.1	0	1.52917	0.705	0.14	0	1
LILRB5	0	1.51755	0.482	0.021	0	1
RNF130.1	0	1.51233	0.762	0.207	0	1
HLA-DQA1.1	0	1.50121	0.806	0.334	0	1
ADAP2.1	0	1.49996	0.619	0.065	0	1
DOCK4.1	0	1.49231	0.565	0.098	0	1
HLA-DQB1.1	0	1.48647	0.772	0.285	0	1
MFSD1.1	0	1.48471	0.69	0.159	0	1
VSIG4	0	1.48136	0.532	0.052	0	1
IL1B	0	1.47075	0.301	0.089	0	1
PLA2G7	0	1.46465	0.532	0.038	0	1
A2M.1	0	1.46015	0.691	0.189	0	1
LRMDA.1	0	1.45288	0.578	0.108	0	1
SLCO2B1	0	1.44139	0.557	0.032	0	1
CCL3.1	0	1.43805	0.49	0.23	0	1
RBM47.1	0	1.43782	0.612	0.098	0	1
MT2A.1	0	1.43299	0.614	0.449	0	1
TGFBI.1	0	1.42609	0.642	0.106	0	1
FGL2.1	0	1.42588	0.647	0.161	0	1
SDC3	0	1.41856	0.449	0.029	0	1
EXT1	0	1.4109	0.323	0.127	0	1
F13A1	0	1.41034	0.323	0.044	0	1
SLC8A1.1	0	1.40468	0.547	0.098	0	1
FRMD4B.1	0	1.38676	0.618	0.152	0	1
ACP5	0	1.36783	0.517	0.124	0	1
SGK1.1	0	1.36182	0.628	0.227	0	1
MERTK	0	1.36072	0.488	0.036	0	1
DAPK1.1	0	1.36045	0.554	0.08	0	1
CXCL16.1	0	1.35235	0.664	0.124	0	1
HLA-DMB.1	0	1.35163	0.668	0.165	0	1
RNASET2.1	0	1.34558	0.814	0.398	0	1
LRP1.1	0	1.342	0.591	0.074	0	1
SPI1.1	0	1.33926	0.75	0.168	0	1
PLXDC2.1	0	1.33661	0.576	0.104	0	1
FCHO2	0	1.31132	0.557	0.074	0	1
FRMD4A	0	1.30015	0.51	0.076	0	1
SLC1A3	0	1.29871	0.433	0.031	0	1
MCOLN1	0	1.2884	0.562	0.076	0	1
CPM	0	1.28321	0.5	0.063	0	1
NRP1	0	1.26985	0.551	0.075	0	1
ITSN1	0	1.26829	0.496	0.058	0	1
TNFAIP2.1	0	1.26672	0.595	0.087	0	1
MPEG1.1	0	1.25759	0.555	0.075	0	1
CCL3L1	0	1.24732	0.362	0.18	0	1
BRI3.1	0	1.24532	0.783	0.336	0	1
EPB41L2.1	0	1.24499	0.537	0.101	0	1
RGL1	0	1.24361	0.442	0.055	0	1
STAB1	0	1.23372	0.45	0.057	0	1
PDK4	0	1.22747	0.396	0.093	0	1
VCAM1	0	1.22429	0.314	0.063	0	1
RAB20.1	0	1.21983	0.586	0.089	0	1
CAPG.1	0	1.21639	0.466	0.163	0	1
EPB41L3	0	1.21606	0.528	0.054	0	1
CD9	0	1.21552	0.422	0.096	0	1
FUCA1	0	1.21072	0.492	0.066	0	1
TBXAS1.1	0	1.21071	0.622	0.133	0	1
FPR3	0	1.20717	0.532	0.044	0	1
FMN1	0	1.19948	0.388	0.049	0	1
NPL	0	1.19747	0.56	0.063	0	1
RHOB.1	0	1.19641	0.733	0.435	0	1
TSPAN4	0	1.18262	0.546	0.077	0	1
MCTP1.1	0	1.17679	0.523	0.093	0	1
ANXA5.1	0	1.17635	0.78	0.359	0	1
SDS	0	1.17601	0.328	0.042	0	1
CEBPD.1	0	1.16963	0.786	0.341	0	1
FTH1.1	0	1.16534	0.995	0.962	0	1
DMXL2	0	1.15378	0.489	0.064	0	1
TMEM176B.1	0	1.15378	0.54	0.099	0	1
LILRB4	0	1.15172	0.518	0.05	0	1
PRDX1.1	0	1.14826	0.756	0.42	0	1
APLP2.1	0	1.14121	0.678	0.236	0	1
S100A11.1	0	1.14074	0.859	0.565	0	1
CTSC.1	0	1.1349	0.785	0.445	0	1
CXCL12	0	1.13456	0.342	0.035	0	1
HNMT.1	0	1.12965	0.566	0.078	0	1
LGALS1.1	0	1.12566	0.701	0.487	0	1
RAB31.1	0	1.12262	0.599	0.121	0	1
KCTD12	0	1.12117	0.547	0.076	0	1
MPP1	0	1.10613	0.551	0.087	0	1
IL18	0	1.10419	0.537	0.076	0	1
KLF4.1	0	1.09532	0.442	0.111	0	1
ITM2B.1	0	1.08571	0.914	0.788	0	1
PID1	0	1.0855	0.389	0.057	0	1
TPP1.1	0	1.0811	0.637	0.209	0	1
CD302.1	0	1.07937	0.601	0.131	0	1
NAIP	0	1.06644	0.546	0.087	0	1
LGALS9.1	0	1.06556	0.613	0.165	0	1
GPR34	0	1.06192	0.455	0.035	0	1
DST	0	1.06096	0.464	0.083	0	1
NRP2	0	1.05911	0.455	0.051	0	1
ADA2.1	0	1.05904	0.607	0.175	0	1
QKI.1	0	1.05198	0.696	0.297	0	1
IER3.1	0	1.05119	0.579	0.258	0	1
LY96.1	0	1.04363	0.567	0.1	0	1
CD4.1	0	1.04289	0.632	0.162	0	1
SDCBP.1	0	1.04233	0.77	0.405	0	1
SLC9A9	0	1.04164	0.494	0.166	0	1
CD86.1	0	1.04152	0.548	0.083	0	1
CTSH.1	0	1.0402	0.616	0.182	0	1
SAT1.1	0	1.03874	0.949	0.728	0	1
VAMP8.1	0	1.03094	0.758	0.428	0	1
PPT1.1	0	1.02878	0.604	0.18	0	1
MITF	0	1.02827	0.411	0.03	0	1
SCARB2.1	0	1.02473	0.565	0.128	0	1
IFI27	0	1.01746	0.318	0.185	0	1
CCDC88A.1	0	1.00742	0.551	0.114	0	1
C1orf162.1	0	1.00582	0.561	0.16	0	1
C5AR1.1	0	1.00516	0.538	0.082	0	1
HEXA.1	0	1.00076	0.629	0.206	0	1
MAN2B1.1	0	0.999262	0.592	0.161	0	1
SIGLEC1	0	0.997415	0.398	0.019	0	1
RAB32.1	0	0.996179	0.495	0.09	0	1
VMO1	0	0.995893	0.373	0.033	0	1
STARD13	0	0.993622	0.362	0.049	0	1
MGAT1.1	0	0.990909	0.659	0.257	0	1
BMP2K	0	0.980297	0.489	0.087	0	1
GATM	0	0.975658	0.471	0.062	0	1
ZFHX3	0	0.97546	0.475	0.077	0	1
CD163L1	0	0.973759	0.327	0.017	0	1
PDE4DIP.1	0	0.966594	0.507	0.154	0	1
NAGK.1	0	0.962915	0.579	0.157	0	1
PILRA.1	0	0.961091	0.553	0.085	0	1
ME1	0	0.948687	0.422	0.058	0	1
NINJ1.1	0	0.946105	0.669	0.265	0	1
C1orf54	0	0.944341	0.458	0.077	0	1
UBE2E2.1	0	0.941352	0.482	0.107	0	1
LYZ.1	0	0.941033	0.724	0.2	0	1
C2	0	0.937268	0.42	0.053	0	1
MTSS1.1	0	0.937048	0.5	0.136	0	1
RASSF4	0	0.934627	0.515	0.091	0	1
AXL	0	0.92945	0.385	0.033	0	1
CYFIP1	0	0.929353	0.491	0.081	0	1
C3AR1	0	0.923804	0.485	0.069	0	1
ANXA2.1	0	0.922964	0.628	0.364	0	1
LY86.1	0	0.915618	0.506	0.087	0	1
FNIP2	0	0.912368	0.413	0.093	0	1
GABARAP.1	0	0.912172	0.839	0.622	0	1
COMT.1	0	0.912168	0.584	0.19	0	1
IGF1	0	0.910019	0.365	0.023	0	1
WWP1	0	0.908966	0.505	0.161	0	1
ATP1B1.1	0	0.908657	0.517	0.118	0	1
ATG7.1	0	0.90637	0.499	0.137	0	1
PDGFC	0	0.905289	0.336	0.027	0	1
GAA	0	0.89771	0.491	0.082	0	1
RNASE6	0	0.897566	0.48	0.081	0	1
GRINA.1	0	0.897107	0.608	0.197	0	1
P4HA1.1	0	0.893372	0.528	0.172	0	1
ATP6V1F.1	0	0.892876	0.662	0.33	0	1
BLVRA	0	0.892039	0.513	0.114	0	1
MAF.1	0	0.88989	0.579	0.205	0	1
FHIT	0	0.885463	0.385	0.073	0	1
OTOA	0	0.885042	0.355	0.022	0	1
HCK.1	0	0.881925	0.541	0.09	0	1
CTSA.1	0	0.880726	0.587	0.208	0	1
AKR1B1.1	0	0.875908	0.546	0.172	0	1
SNX6.1	0	0.873026	0.695	0.337	0	1
NCOA4.1	0	0.87073	0.599	0.223	0	1
AKR1A1.1	0	0.868444	0.582	0.197	0	1
PLIN2.1	0	0.867129	0.627	0.366	0	1
SMPDL3A	0	0.866811	0.375	0.035	0	1
GRK3	0	0.866689	0.404	0.066	0	1
TTYH3	0	0.865756	0.445	0.062	0	1
PYCARD.1	0	0.865329	0.643	0.256	0	1
CALHM6	0	0.86452	0.44	0.109	0	1
SASH1	0	0.862602	0.386	0.056	0	1
MYO1E	0	0.860225	0.405	0.102	0	1
SAMHD1.1	0	0.860091	0.71	0.34	0	1
ATP6V0C.1	0	0.857293	0.811	0.569	0	1
SIRPA	0	0.857102	0.456	0.056	0	1
TNS3	0	0.852715	0.418	0.071	0	1
IFI6.1	0	0.851368	0.495	0.235	0	1
FAM20A	0	0.845439	0.346	0.029	0	1
FABP3	0	0.844423	0.32	0.019	0	1
SOD2.1	0	0.841031	0.704	0.413	0	1
WDFY3	0	0.839461	0.363	0.05	0	1
RNF13.1	0	0.83724	0.583	0.186	0	1
SLC7A7	0	0.835197	0.442	0.055	0	1
LAIR1	0	0.834427	0.494	0.104	0	1
ARHGAP18.1	0	0.830489	0.551	0.174	0	1
NR1H3	0	0.828794	0.345	0.037	0	1
SLC15A3	0	0.823641	0.447	0.053	0	1
RNF144B	0	0.815877	0.384	0.075	0	1
ATP6V1B2.1	0	0.813622	0.507	0.138	0	1
NEAT1.1	0	0.80983	0.775	0.549	0	1
ARPC5.1	0	0.806582	0.737	0.4	0	1
SHTN1	0	0.805824	0.436	0.065	0	1
RAB7A.1	0	0.805308	0.694	0.412	0	1
UNC93B1	0	0.805292	0.478	0.093	0	1
AP2A2	0	0.804797	0.47	0.11	0	1
GNS.1	0	0.801987	0.518	0.132	0	1
YBX1.1	0	0.796643	0.866	0.669	0	1
ALDH2.1	0	0.795417	0.465	0.104	0	1
MANBA.1	0	0.793186	0.501	0.157	0	1
KYNU	0	0.790463	0.389	0.08	0	1
TLR4	0	0.789862	0.411	0.049	0	1
TMEM37	0	0.788571	0.385	0.031	0	1
RAC1.1	0	0.787041	0.766	0.448	0	1
TMEM176A	0	0.78666	0.436	0.079	0	1
IFNGR2.1	0	0.782115	0.518	0.129	0	1
TYMP.1	0	0.781212	0.54	0.173	0	1
CLIC2	0	0.780409	0.369	0.054	0	1
TNFSF13	0	0.778316	0.392	0.053	0	1
EBI3	0	0.776603	0.348	0.03	0	1
BCAT1	0	0.776289	0.357	0.04	0	1
ALCAM	0	0.775276	0.374	0.102	0	1
CD84	0	0.775112	0.522	0.142	0	1
VAT1	0	0.772367	0.424	0.097	0	1
GM2A	0	0.771553	0.427	0.081	0	1
RAP2B	0	0.769899	0.499	0.143	0	1
SLC37A2	0	0.769584	0.36	0.029	0	1
MEF2A.1	0	0.769331	0.53	0.201	0	1
PAPSS2	0	0.767737	0.301	0.06	0	1
2025-03-01	0	0.767723	0.436	0.077	0	1
CALM3.1	0	0.76694	0.656	0.393	0	1
TCF7L2	0	0.765968	0.313	0.085	0	1
TNFSF13B	0	0.763742	0.461	0.092	0	1
MGLL	0	0.762486	0.392	0.069	0	1
EMILIN2	0	0.759696	0.419	0.087	0	1
RGS10.1	0	0.758706	0.628	0.298	0	1
GNB4	0	0.757164	0.419	0.065	0	1
ABCC5	0	0.756824	0.384	0.047	0	1
CYBA.1	0	0.755122	0.885	0.766	0	1
GAB2	0	0.751965	0.446	0.098	0	1
SERPINB6.1	0	0.751288	0.559	0.174	0	1
CD83.1	0	0.751168	0.669	0.4	0	1
SPRED1	0	0.750569	0.323	0.039	0	1
CEP170.1	0	0.74833	0.47	0.117	0	1
AP2S1.1	0	0.744915	0.621	0.272	0	1
LILRB2	0	0.744642	0.436	0.061	0	1
ATP6V0B.1	0	0.739818	0.647	0.327	0	1
LGALS3BP	0	0.738892	0.421	0.093	0	1
H2AFY.1	0	0.738811	0.635	0.28	0	1
GAS7	0	0.734719	0.412	0.082	0	1
GSN.1	0	0.734063	0.568	0.147	0	1
LST1.1	0	0.732876	0.604	0.189	0	1
CD81.1	0	0.731399	0.785	0.591	0	1
SLC31A2	0	0.730351	0.396	0.07	0	1
PYGL	0	0.722788	0.372	0.049	0	1
TFEC	0	0.722736	0.39	0.049	0	1
AP1B1.1	0	0.722432	0.499	0.144	0	1
TCF12.1	0	0.715191	0.549	0.246	0	1
CLTA.1	0	0.714798	0.663	0.326	0	1
FAM49A.1	0	0.71459	0.451	0.144	0	1
CMKLR1	0	0.710964	0.331	0.021	0	1
BNIP3L.1	0	0.710804	0.594	0.239	0	1
TLR2	0	0.709031	0.381	0.059	0	1
ZFYVE16	0	0.706767	0.42	0.118	0	1
ITPR2.1	0	0.705981	0.509	0.214	0	1
DPYD.1	0	0.705907	0.588	0.286	0	1
ADAM9	0	0.700978	0.409	0.072	0	1
OTUD1	0	0.696308	0.303	0.082	0	1
ATP8B4	0	0.693858	0.343	0.068	0	1
SNX29.1	0	0.69357	0.47	0.142	0	1
ARRB2.1	0	0.691469	0.651	0.279	0	1
GPR137B	0	0.686687	0.453	0.127	0	1
SPATS2L.1	0	0.68589	0.532	0.22	0	1
LAMP2.1	0	0.683149	0.537	0.168	0	1
GNPDA1	0	0.682877	0.432	0.097	0	1
TENT5A	0	0.680571	0.409	0.123	0	1
SMS.1	0	0.679687	0.532	0.187	0	1
SLC38A6	0	0.679427	0.368	0.051	0	1
LIMS1.1	0	0.67877	0.568	0.251	0	1
IQGAP2	0	0.678546	0.671	0.365	0	1
FCGR2B	0	0.677307	0.314	0.094	0	1
UCP2	0	0.677115	0.688	0.398	0	1
ZSWIM6.1	0	0.675929	0.558	0.282	0	1
NRIP1.1	0	0.674837	0.451	0.144	0	1
OGFRL1.1	0	0.673536	0.466	0.127	0	1
SNX9.1	0	0.671758	0.55	0.232	0	1
GPX4.1	0	0.671555	0.75	0.501	0	1
CEBPB.1	0	0.670723	0.614	0.301	0	1
SULT1A1	0	0.669216	0.345	0.057	0	1
DDAH2.1	0	0.66848	0.495	0.164	0	1
SYK.1	0	0.668109	0.493	0.126	0	1
STX7.1	0	0.667164	0.49	0.14	0	1
HDAC9	0	0.663908	0.403	0.144	0	1
ALDH1A1	0	0.663409	0.388	0.066	0	1
THEMIS2	0	0.663154	0.461	0.104	0	1
MEF2C.1	0	0.658314	0.517	0.159	0	1
SERPING1.1	0	0.65695	0.545	0.148	0	1
GNAQ.1	0	0.654754	0.463	0.155	0	1
TRPS1	0	0.654489	0.442	0.151	0	1
ATP6AP1.1	0	0.652067	0.535	0.203	0	1
CD59.1	0	0.651543	0.54	0.179	0	1
ETV5	0	0.651112	0.311	0.038	0	1
ATOX1.1	0	0.650984	0.559	0.218	0	1
PFKFB3.1	0	0.650432	0.525	0.23	0	1
ZEB2.1	0	0.649657	0.709	0.375	0	1
LTC4S	0	0.649263	0.345	0.054	0	1
ITGB5	0	0.64865	0.351	0.045	0	1
CRYL1	0	0.647922	0.405	0.085	0	1
CREBL2	0	0.64743	0.429	0.103	0	1
SPIRE1	0	0.647303	0.327	0.037	0	1
SLC7A8	0	0.64621	0.301	0.016	0	1
FGD2	0	0.645534	0.346	0.062	0	1
GRB2.1	0	0.643465	0.68	0.367	0	1
TBC1D8	0	0.643206	0.336	0.076	0	1
MYO5A	0	0.642088	0.494	0.176	0	1
ITGAX	0	0.641208	0.444	0.095	0	1
BASP1.1	0	0.640795	0.488	0.134	0	1
ADGRE2	0	0.639721	0.301	0.045	0	1
FSCN1	0	0.636733	0.352	0.081	0	1
SNX10.1	0	0.63672	0.467	0.166	0	1
PEAK1	0	0.636245	0.382	0.115	0	1
LRRC25	0	0.627981	0.358	0.047	0	1
HEXB.1	0	0.627464	0.506	0.18	0	1
NCF4	0	0.627153	0.473	0.118	0	1
OSBPL1A	0	0.625205	0.355	0.048	0	1
ATP6V0A1	0	0.624762	0.353	0.068	0	1
CHCHD10.1	0	0.624194	0.639	0.321	0	1
RASGEF1B.1	0	0.623976	0.444	0.228	0	1
VIM.1	0	0.621565	0.906	0.785	0	1
GYPC	0	0.620929	0.625	0.434	0	1
ANKH	0	0.619929	0.378	0.11	0	1
HAVCR2	0	0.619624	0.417	0.088	0	1
DNPH1.1	0	0.618594	0.487	0.162	0	1
LAMP1.1	0	0.618065	0.602	0.309	0	1
SBF2	0	0.615065	0.423	0.138	0	1
CLEC7A	0	0.613077	0.372	0.068	0	1
CANX.1	0	0.612672	0.671	0.366	0	1
SIGLEC7	0	0.612486	0.326	0.037	0	1
SRGAP2	0	0.612339	0.382	0.125	0	1
FARP1	0	0.608535	0.303	0.041	0	1
DRAM2.1	0	0.607551	0.485	0.159	0	1
PTTG1IP.1	0	0.606811	0.526	0.191	0	1
TCF4.1	0	0.606054	0.439	0.127	0	1
DBI.1	0	0.604138	0.631	0.412	0	1
C20orf194	0	0.602611	0.32	0.064	0	1
FCHSD2.1	0	0.601328	0.491	0.212	0	1
SCIMP	0	0.599552	0.32	0.055	0	1
IDH1	0	0.598436	0.381	0.078	0	1
JDP2	0	0.59644	0.315	0.06	0	1
ABR	0	0.596024	0.402	0.131	0	1
SNX2.1	0	0.595923	0.564	0.225	0	1
ATP6AP2.1	0	0.5936	0.559	0.26	0	1
RNH1.1	0	0.59349	0.568	0.271	0	1
LAP3.1	0	0.592998	0.525	0.224	0	1
ETV6.1	0	0.592762	0.516	0.223	0	1
PTMS.1	0	0.592264	0.591	0.239	0	1
GNPTG.1	0	0.590554	0.523	0.188	0	1
CLTC.1	0	0.590006	0.55	0.234	0	1
SH3BGRL.1	0	0.588558	0.694	0.389	0	1
CNTLN	0	0.587033	0.314	0.05	0	1
ARHGAP21	0	0.58138	0.338	0.076	0	1
NCF2	0	0.581128	0.432	0.079	0	1
RAB10.1	0	0.57707	0.59	0.268	0	1
NENF.1	0	0.575906	0.544	0.225	0	1
ABHD12	0	0.575109	0.414	0.109	0	1
PRCP.1	0	0.573814	0.484	0.169	0	1
EVI5	0	0.573193	0.339	0.075	0	1
CTNND1	0	0.570167	0.362	0.081	0	1
TMEM14C.1	0	0.569082	0.525	0.202	0	1
TBC1D9	0	0.567932	0.32	0.066	0	1
FOXO3.1	0	0.56758	0.485	0.201	0	1
GSTO1.1	0	0.566774	0.566	0.248	0	1
AP1S2.1	0	0.56527	0.495	0.168	0	1
ZFAND5.1	0	0.564411	0.604	0.395	0	1
ANKS1A	0	0.561819	0.346	0.1	0	1
MYO9B.1	0	0.558503	0.592	0.27	0	1
TALDO1.1	0	0.556934	0.579	0.285	0	1
ACP2	0	0.556394	0.33	0.05	0	1
PDE8A	0	0.553318	0.357	0.122	0	1
SYNGR2.1	0	0.552215	0.608	0.31	0	1
SDCCAG8	0	0.551064	0.414	0.123	0	1
GADD45B	0	0.550086	0.746	0.589	0	1
CD33	0	0.548409	0.318	0.04	0	1
DENND1A	0	0.547593	0.379	0.138	0	1
RAB5C.1	0	0.547156	0.599	0.313	0	1
HIF1A.1	0	0.545188	0.621	0.37	0	1
ACSL1.1	0	0.544883	0.437	0.147	0	1
MKNK1	0	0.54259	0.382	0.092	0	1
ZNF385A	0	0.542549	0.333	0.063	0	1
NCEH1	0	0.542492	0.3	0.043	0	1
SCPEP1	0	0.541554	0.384	0.102	0	1
IL18BP	0	0.540603	0.328	0.08	0	1
PTAFR	0	0.540119	0.316	0.031	0	1
ZYX.1	0	0.539888	0.65	0.373	0	1
ARPC1B.1	0	0.539732	0.77	0.544	0	1
WSB1.1	0	0.53917	0.614	0.364	0	1
TUBA1B.1	0	0.538959	0.775	0.568	0	1
SH2B3	0	0.538595	0.423	0.139	0	1
PIK3AP1.1	0	0.537964	0.49	0.19	0	1
HLA-DOA	0	0.535132	0.318	0.053	0	1
DISC1	0	0.534076	0.319	0.09	0	1
LDLRAD4	0	0.532989	0.47	0.225	0	1
LYN.1	0	0.53233	0.577	0.225	0	1
CALM2.1	0	0.530607	0.788	0.579	0	1
YWHAH.1	0	0.529586	0.596	0.329	0	1
RNASEK.1	0	0.528458	0.798	0.644	0	1
LAPTM5.1	0	0.528423	0.861	0.697	0	1
MGST3.1	0	0.527311	0.552	0.248	0	1
CSF2RA	0	0.525679	0.327	0.057	0	1
FEZ2	0	0.525129	0.38	0.092	0	1
TLR1	0	0.524945	0.328	0.057	0	1
LILRB1	0	0.524553	0.311	0.056	0	1
TKT.1	0	0.524367	0.577	0.281	0	1
FGD4	0	0.524017	0.328	0.084	0	1
FUOM	0	0.521789	0.379	0.096	0	1
VEGFB	0	0.520806	0.45	0.162	0	1
ATF3	0	0.520097	0.594	0.433	0	1
LPCAT2	0	0.519711	0.301	0.048	0	1
PLEK.1	0	0.518318	0.651	0.315	0	1
CRTAP.1	0	0.516376	0.496	0.201	0	1
CIITA	0	0.516201	0.344	0.094	0	1
GLMP	0	0.516082	0.37	0.085	0	1
ICAM1.1	0	0.514004	0.481	0.258	0	1
SIGLEC9	0	0.513918	0.3	0.032	0	1
SUMF1	0	0.513366	0.388	0.13	0	1
NAMPT.1	0	0.512551	0.639	0.351	0	1
TRIO	0	0.510747	0.351	0.107	0	1
ETS2.1	0	0.510444	0.434	0.14	0	1
EPS8	0	0.507235	0.411	0.115	0	1
PARVB	0	0.506793	0.387	0.114	0	1
SCAMP2	0	0.505533	0.514	0.213	0	1
GOLIM4	0	0.505213	0.366	0.089	0	1
PHACTR1.1	0	0.504924	0.433	0.115	0	1
OAS1	0	0.503705	0.35	0.106	0	1
COLGALT1	0	0.503698	0.338	0.068	0	1
ARPC3.1	0	0.503131	0.829	0.675	0	1
MAN1A1	0	0.500571	0.478	0.243	0	1
ACER3	0	0.498729	0.343	0.093	0	1
CNDP2	0	0.498315	0.433	0.165	0	1
CD300A	0	0.498154	0.425	0.136	0	1
TRAPPC5.1	0	0.496984	0.544	0.258	0	1
ME2	0	0.494797	0.447	0.175	0	1
PABPC4.1	0	0.493623	0.472	0.192	0	1
CCR1	0	0.491552	0.319	0.061	0	1
RTN4.1	0	0.489978	0.626	0.326	0	1
GNA13.1	0	0.487806	0.54	0.297	0	1
PEPD	0	0.486715	0.431	0.144	0	1
RREB1	0	0.485168	0.349	0.112	0	1
LAPTM4A.1	0	0.484135	0.578	0.275	0	1
TMSB10.1	0	0.481905	0.975	0.938	0	1
TBC1D22A.1	0	0.479132	0.468	0.214	0	1
AIG1	0	0.476921	0.38	0.105	0	1
HEBP1	0	0.474913	0.372	0.098	0	1
FNDC3B.1	0	0.473902	0.498	0.227	0	1
M6PR	0	0.472959	0.544	0.269	0	1
FAM13A	0	0.472837	0.325	0.099	0	1
KIF1B	0	0.471686	0.312	0.095	0	1
OPN3	0	0.471595	0.324	0.091	0	1
PLEKHO1.1	0	0.470513	0.502	0.225	0	1
ATF6	0	0.469476	0.38	0.153	0	1
NFIC	0	0.46807	0.386	0.114	0	1
SCD	0	0.467685	0.348	0.082	0	1
IL13RA1	0	0.46722	0.336	0.074	0	1
ARL8B.1	0	0.466323	0.472	0.209	0	1
HSBP1.1	0	0.465505	0.492	0.207	0	1
DPP7	0	0.464585	0.578	0.298	0	1
MSRB2	0	0.46257	0.336	0.08	0	1
ACTN1	0	0.462235	0.351	0.096	0	1
ATP6V1C1	0	0.461651	0.376	0.113	0	1
CORO1B	0	0.46121	0.548	0.256	0	1
SNX8	0	0.460774	0.314	0.072	0	1
GUSB.1	0	0.460595	0.439	0.165	0	1
NCKAP1L	0	0.45886	0.508	0.212	0	1
GSAP	0	0.458395	0.344	0.101	0	1
PLSCR1.1	0	0.457989	0.458	0.186	0	1
FKBP15	0	0.457328	0.375	0.106	0	1
ARRB1	0	0.457227	0.328	0.083	0	1
TMSB4X	0	0.456024	0.988	0.968	0	1
YBX3.1	0	0.454752	0.467	0.183	0	1
PCBD1	0	0.453672	0.426	0.144	0	1
SPIDR	0	0.452924	0.439	0.211	0	1
LTBR	0	0.452394	0.336	0.075	0	1
LPAR6	0	0.451427	0.4	0.137	0	1
CAPZA2.1	0	0.450622	0.556	0.265	0	1
GSTP1.1	0	0.450528	0.72	0.482	0	1
DPYSL2	0	0.448423	0.325	0.078	0	1
TAOK3.1	0	0.447055	0.55	0.308	0	1
EPN1	0	0.443683	0.405	0.148	0	1
GNAI2.1	0	0.442476	0.772	0.573	0	1
LAMTOR1.1	0	0.441792	0.522	0.254	0	1
PRNP	0	0.440387	0.547	0.287	0	1
SKAP2.1	0	0.440217	0.445	0.163	0	1
BST2.1	0	0.438845	0.667	0.422	0	1
ARAP1	0	0.437846	0.42	0.128	0	1
SNX5	0	0.43758	0.526	0.251	0	1
GNG5.1	0	0.435798	0.697	0.463	0	1
PLXND1	0	0.435361	0.37	0.107	0	1
SWAP70.1	0	0.434609	0.405	0.122	0	1
MFSD12	0	0.431729	0.334	0.085	0	1
C6orf62	0	0.426966	0.355	0.113	0	1
C9orf72	0	0.42287	0.366	0.134	0	1
STX4	0	0.421891	0.404	0.165	0	1
ITGAV	0	0.421044	0.323	0.09	0	1
PDXK	0	0.420581	0.415	0.162	0	1
RHOQ	0	0.420347	0.385	0.135	0	1
ABCG1	0	0.419575	0.378	0.132	0	1
OAZ1.1	0	0.418832	0.876	0.781	0	1
CIAO2A	0	0.418431	0.382	0.153	0	1
CD164	0	0.416673	0.62	0.37	0	1
EIF4EBP1	0	0.41623	0.349	0.106	0	1
ZMIZ1	0	0.415185	0.366	0.134	0	1
ADI1	0	0.414901	0.389	0.146	0	1
CHMP1B.1	0	0.414887	0.402	0.252	0	1
PICALM.1	0	0.413523	0.548	0.272	0	1
SERF2.1	0	0.412323	0.896	0.837	0	1
TMEM219.1	0	0.412281	0.554	0.288	0	1
WASF2.1	0	0.410542	0.556	0.299	0	1
SLC43A2	0	0.410398	0.316	0.063	0	1
CAT.1	0	0.409391	0.439	0.176	0	1
RB1.1	0	0.409354	0.535	0.255	0	1
WASHC4.1	0	0.408941	0.434	0.167	0	1
CPNE8	0	0.408891	0.303	0.075	0	1
MGST2	0	0.408743	0.353	0.09	0	1
CPEB4	0	0.408157	0.359	0.126	0	1
HSPB1.1	0	0.407295	0.813	0.664	0	1
TMCC1	0	0.407168	0.331	0.111	0	1
NME2.1	0	0.405942	0.72	0.501	0	1
POMP.1	0	0.405402	0.632	0.388	0	1
BCAP31.1	0	0.405245	0.6	0.378	0	1
FUCA2	0	0.404696	0.342	0.098	0	1
RHOA.1	0	0.403816	0.824	0.681	0	1
DBNDD2	0	0.403812	0.353	0.101	0	1
EIF4A1	0	0.403589	0.714	0.53	0	1
LACTB	0	0.403244	0.356	0.111	0	1
HCLS1	0	0.40308	0.731	0.514	0	1
GPR183	0	0.402892	0.411	0.237	0	1
CERS6	0	0.401325	0.329	0.111	0	1
ITGB2	0	0.401256	0.737	0.521	0	1
SH3BP5.1	0	0.401013	0.429	0.196	0	1
CORO1C	0	0.399774	0.321	0.089	0	1
RTN3.1	0	0.398777	0.481	0.201	0	1
PLAUR.1	0	0.395863	0.549	0.169	0	1
IRF8	0	0.393726	0.418	0.157	0	1
LAMTOR2.1	0	0.393084	0.454	0.194	0	1
MT-ND3.1	0	0.392715	0.829	0.75	0	1
RUFY3	0	0.391718	0.31	0.105	0	1
CBR1	0	0.391627	0.389	0.146	0	1
ATP6V0E1.1	0	0.39035	0.686	0.475	0	1
PGD	0	0.389835	0.371	0.131	0	1
NANS	0	0.389013	0.426	0.169	0	1
PARP14.1	0	0.388761	0.474	0.235	0	1
CISD2	0	0.388558	0.412	0.167	0	1
SPINT2	0	0.388484	0.318	0.085	0	1
GNG10	0	0.388394	0.4	0.141	0	1
SGK3	0	0.386851	0.343	0.116	0	1
ENTPD1	0	0.386344	0.346	0.104	0	1
TENT2	0	0.386153	0.433	0.194	0	1
PRDX3.1	0	0.383466	0.457	0.202	0	1
MT-ND1.1	0	0.383155	0.834	0.768	0	1
TLN1	0	0.382948	0.661	0.434	0	1
BEX4	0	0.382261	0.338	0.111	0	1
IFNAR1	0	0.38084	0.406	0.154	0	1
P2RX4	0	0.379014	0.319	0.088	0	1
EVA1B	0	0.378483	0.308	0.074	0	1
PLEKHO2	0	0.374272	0.326	0.095	0	1
BLOC1S1.1	0	0.374213	0.513	0.279	0	1
CTNNA1.1	0	0.372051	0.41	0.15	0	1
DIAPH2	0	0.371902	0.383	0.163	0	1
RRBP1.1	0	0.371538	0.463	0.176	0	1
HSD17B4	0	0.371497	0.335	0.111	0	1
CNPY3.1	0	0.371292	0.563	0.296	0	1
MCUR1	0	0.370133	0.325	0.105	0	1
RAB13	0	0.369683	0.34	0.082	0	1
ELL2	0	0.369645	0.496	0.305	0	1
PGLS.1	0	0.368587	0.503	0.246	0	1
AFF1.1	0	0.367856	0.431	0.208	0	1
NTAN1	0	0.367123	0.345	0.112	0	1
DIP2B	0	0.366991	0.325	0.134	0	1
ATP13A3	0	0.365387	0.335	0.151	0	1
TNFRSF1A.1	0	0.364802	0.455	0.175	0	1
RIN3	0	0.363796	0.471	0.216	0	1
ASAP1.1	0	0.363229	0.485	0.232	0	1
CDK2AP1	0	0.362827	0.368	0.128	0	1
ELMO1	0	0.359114	0.512	0.302	0	1
C4orf48	0	0.358764	0.442	0.194	0	1
CLIC4	0	0.35695	0.341	0.126	0	1
PLEKHB2	0	0.356816	0.446	0.197	0	1
ARHGAP10	0	0.354016	0.318	0.116	0	1
ADIPOR1.1	0	0.351486	0.461	0.216	0	1
BEST1	0	0.350287	0.343	0.135	0	1
PAK1	0	0.350041	0.386	0.123	0	1
CUX1.1	0	0.349898	0.387	0.17	0	1
MAML2	0	0.349245	0.497	0.269	0	1
RNPEP	0	0.348823	0.338	0.115	0	1
VMP1.1	0	0.348358	0.517	0.283	0	1
ATP6V1A	0	0.347439	0.359	0.128	0	1
FERMT3	0	0.344645	0.486	0.235	0	1
CACUL1	0	0.344634	0.367	0.141	0	1
ANXA4	0	0.34453	0.374	0.114	0	1
TMEM70	0	0.342985	0.341	0.133	0	1
JAK2	0	0.342807	0.312	0.13	0	1
ALDOA.1	0	0.342573	0.681	0.544	0	1
UQCR10.1	0	0.342498	0.64	0.424	0	1
DICER1	0	0.342351	0.351	0.127	0	1
SORBS3	0	0.342129	0.341	0.116	0	1
OS9.1	0	0.341319	0.504	0.246	0	1
NAAA	0	0.341055	0.341	0.125	0	1
CAPZB	0	0.339689	0.753	0.557	0	1
OAZ2	0	0.339654	0.323	0.093	0	1
IER5.1	0	0.339172	0.612	0.444	0	1
PLEKHM2	0	0.339086	0.35	0.117	0	1
MED13L.1	0	0.338195	0.427	0.224	0	1
TSPO.1	0	0.337435	0.564	0.347	0	1
ATP6V0D1.1	0	0.337312	0.491	0.243	0	1
HDLBP.1	0	0.337258	0.474	0.214	0	1
FTX	0	0.33322	0.363	0.174	0	1
TRIM14	0	0.333203	0.32	0.113	0	1
SSR3.1	0	0.332388	0.524	0.275	0	1
STMN1.1	0	0.331434	0.477	0.182	0	1
TMEM123	0	0.330986	0.567	0.334	0	1
BAZ2B	0	0.329945	0.364	0.154	0	1
NFE2L2.1	0	0.329786	0.61	0.355	0	1
NIPSNAP2	0	0.32951	0.307	0.099	0	1
IL10RA	0	0.327782	0.573	0.323	0	1
RHOG	0	0.326988	0.62	0.391	0	1
PTPRE.1	0	0.326546	0.506	0.233	0	1
IFITM3.1	0	0.323199	0.795	0.421	0	1
SPG21	0	0.323107	0.389	0.16	0	1
APPL1	0	0.32073	0.414	0.179	0	1
VAMP3	0	0.32039	0.336	0.117	0	1
TMBIM6	0	0.32014	0.738	0.572	0	1
ATP5MF.1	0	0.316788	0.626	0.403	0	1
TMEM147	0	0.314086	0.411	0.183	0	1
USF2	0	0.313873	0.304	0.091	0	1
SNAP23.1	0	0.313759	0.46	0.238	0	1
RBPJ	0	0.313191	0.437	0.218	0	1
SOAT1	0	0.313081	0.345	0.129	0	1
ATP2A2	0	0.311451	0.39	0.19	0	1
DLEU2	0	0.311147	0.391	0.206	0	1
DOCK2	0	0.310762	0.513	0.279	0	1
VPS35	0	0.310691	0.403	0.173	0	1
RIPK2	0	0.310223	0.385	0.198	0	1
PFKL	0	0.310001	0.389	0.164	0	1
DHRSX	0	0.307264	0.332	0.117	0	1
PKM	0	0.305879	0.591	0.4	0	1
ENO1	0	0.30567	0.642	0.464	0	1
LRPAP1	0	0.305257	0.468	0.235	0	1
ATP5PD.1	0	0.303684	0.58	0.344	0	1
TWF2	0	0.303409	0.447	0.225	0	1
RGS2.1	0	0.301774	0.635	0.486	0	1
ODF3B	0	0.301573	0.333	0.127	0	1
DENND4C	0	0.301507	0.4	0.194	0	1
MX1	0	0.300254	0.336	0.172	0	1
HERPUD1.1	0	0.300021	0.668	0.471	0	1
NT5C2	0	0.299526	0.327	0.138	0	1
GLA	0	0.299088	0.383	0.201	0	1
MGAT5	0	0.298231	0.379	0.183	0	1
VKORC1	0	0.297388	0.385	0.173	0	1
IGFLR1	0	0.29736	0.436	0.207	0	1
LAMTOR4.1	0	0.297208	0.643	0.415	0	1
HM13.1	0	0.296745	0.498	0.279	0	1
PHKB	0	0.295098	0.365	0.158	0	1
TMBIM4.1	0	0.294127	0.555	0.321	0	1
FAM91A1	0	0.293933	0.304	0.107	0	1
UGCG	0	0.293707	0.37	0.175	0	1
NABP1	0	0.293685	0.426	0.198	0	1
CPQ	0	0.292839	0.333	0.126	0	1
NOP10.1	0	0.291867	0.602	0.396	0	1
YTHDF3	0	0.291465	0.369	0.186	0	1
SLC25A24	0	0.290884	0.303	0.1	0	1
BID.1	0	0.290604	0.4	0.165	0	1
OTULINL	0	0.290252	0.318	0.112	0	1
SEC14L1.1	0	0.288047	0.467	0.198	0	1
UBE2D1	0	0.287837	0.374	0.166	0	1
ATP5MC3.1	0	0.287416	0.619	0.422	0	1
NUCB1.1	0	0.286811	0.55	0.319	0	1
STAT2	0	0.285098	0.302	0.12	0	1
WDFY2	0	0.284391	0.303	0.132	0	1
CYTH4	0	0.282936	0.351	0.135	0	1
RNF181	0	0.282145	0.504	0.276	0	1
ARL4C.1	0	0.280065	0.658	0.476	0	1
TPD52L2	0	0.279207	0.339	0.126	0	1
MDH1	0	0.278938	0.46	0.244	0	1
ZNF106	0	0.277357	0.389	0.181	0	1
MYDGF.1	0	0.276715	0.469	0.245	0	1
VDAC1	0	0.276653	0.466	0.254	0	1
DHRS3	0	0.276429	0.337	0.121	0	1
LPP	0	0.276308	0.538	0.315	0	1
CAPNS1.1	0	0.273464	0.522	0.302	0	1
ADPGK	0	0.272968	0.353	0.14	0	1
NUP214	0	0.272882	0.381	0.155	0	1
TM9SF2.1	0	0.272706	0.465	0.241	0	1
ACSL3	0	0.272206	0.358	0.171	0	1
STX12	0	0.27189	0.345	0.14	0	1
PTPRJ	0	0.271427	0.467	0.254	0	1
NCF1.1	0	0.271022	0.45	0.218	0	1
AP2M1.1	0	0.269161	0.523	0.298	0	1
RAPGEF2	0	0.268456	0.323	0.17	0	1
HADHB	0	0.267399	0.391	0.174	0	1
TSPAN3	0	0.26507	0.303	0.112	0	1
TET2	0	0.264823	0.315	0.151	0	1
KDELR1.1	0	0.264371	0.51	0.284	0	1
TCEAL4	0	0.264344	0.322	0.117	0	1
MICOS10	0	0.262399	0.465	0.276	0	1
IFNGR1	0	0.261679	0.558	0.327	0	1
RDX	0	0.261632	0.325	0.125	0	1
CITED2	0	0.261075	0.481	0.336	0	1
SQOR	0	0.261052	0.364	0.16	0	1
NCOR2	0	0.260938	0.371	0.179	0	1
EEA1	0	0.259775	0.355	0.146	0	1
SIPA1L1.1	0	0.258805	0.385	0.266	0	1
UQCR11	0	0.258078	0.699	0.531	0	1
BTF3L4	0	0.257945	0.355	0.157	0	1
GDI2.1	0	0.257561	0.588	0.368	0	1
PTPN18	0	0.257103	0.372	0.171	0	1
NOTCH2	0	0.254659	0.305	0.133	0	1
PELI1.1	0	0.254606	0.421	0.225	0	1
UBE2E1	0	0.25448	0.359	0.165	0	1
IQGAP1	0	0.25358	0.689	0.5	0	1
TBC1D5	0	0.253198	0.471	0.267	0	1
2025-03-02	0	0.252553	0.302	0.112	0	1
BACH1.1	0	0.251857	0.403	0.195	0	1
SEC11A.1	0	0.25068	0.548	0.328	0	1
SNX3.1	0	0.250162	0.648	0.42	0	1
APOA2.2	0	4.5894	0.937	0.355	0	2
HP.2	0	4.14429	0.831	0.224	0	2
ALB.2	0	4.03351	0.971	0.456	0	2
GC	0	4.01432	0.556	0.078	0	2
RBP4.2	0	3.90969	0.81	0.189	0	2
SERPINA1.2	0	3.78851	0.88	0.36	0	2
APOC3.2	0	3.72583	0.78	0.22	0	2
VTN	0	3.57342	0.63	0.109	0	2
TF	0	3.5691	0.656	0.13	0	2
APOA1	0	3.54377	0.529	0.171	0	2
CLU	0	3.54202	0.584	0.109	0	2
AMBP	0	3.48038	0.729	0.152	0	2
AHSG	0	3.25477	0.526	0.082	0	2
FGG	0	3.11483	0.589	0.135	0	2
APOC2	0	3.08218	0.571	0.138	0	2
APOH	0	3.07741	0.595	0.101	0	2
FGA	0	3.0668	0.57	0.113	0	2
FGB	0	3.05501	0.575	0.132	0	2
APOB	0	3.0441	0.519	0.084	0	2
CYP2E1	0	3.02281	0.363	0.056	0	2
TTR	0	2.96113	0.494	0.096	0	2
ORM1	0	2.78084	0.477	0.082	0	2
CES1	0	2.77649	0.461	0.056	0	2
RARRES2	0	2.70675	0.466	0.067	0	2
EPHX1.1	0	2.6948	0.457	0.144	0	2
AGT	0	2.68255	0.385	0.042	0	2
C3	0	2.51543	0.44	0.091	0	2
KNG1	0	2.476	0.455	0.062	0	2
CFB	0	2.39158	0.422	0.059	0	2
FN1	0	2.36162	0.452	0.09	0	2
SERPINC1	0	2.33267	0.397	0.042	0	2
FGL1	0	2.25085	0.319	0.043	0	2
MGST1	0	2.22361	0.377	0.047	0	2
C4BPA	0	2.19866	0.35	0.032	0	2
GSTA1	0	2.19021	0.3	0.066	0	2
CFH	0	2.16367	0.39	0.096	0	2
APOC1.2	0	2.12956	0.872	0.386	0	2
HPX	0	2.08211	0.345	0.039	0	2
CP	0	1.95016	0.316	0.039	0	2
F2	0	1.90481	0.316	0.029	0	2
SERPING1.2	0	1.86847	0.48	0.195	0	2
C1S	0	1.86425	0.34	0.06	0	2
ORM2	0	1.83679	0.305	0.039	0	2
A1BG	0	1.8132	0.353	0.156	0	2
AZGP1	0	1.78008	0.304	0.034	0	2
CYB5A	0	1.73572	0.389	0.167	0	2
SERPINF1	0	1.73524	0.329	0.077	0	2
APOE.2	0	1.72246	0.917	0.445	0	2
TMEM176B.2	0	1.51938	0.367	0.161	0	2
TMEM176A.1	0	1.51925	0.312	0.128	0	2
PEBP1.1	0	1.38161	0.495	0.405	0	2
DCXR.1	0	1.34762	0.38	0.256	0	2
SELENOP.2	0	1.12251	0.717	0.352	0	2
P4HB.1	0	1.08472	0.419	0.385	0	2
MPC2	0	0.902225	0.338	0.274	0	2
IFITM3.2	0	0.732404	0.637	0.474	0	2
RNASE1.2	0	0.700152	0.457	0.215	0	2
FTL.2	0	0.499378	0.997	0.979	0	2
SLC40A1.2	0	0.402645	0.391	0.254	0	2
CTSD.2	0	0.40198	0.568	0.485	0	2
MT-CYB	0	0.388682	0.891	0.919	0	2
GAPDH	0	0.341367	0.832	0.854	0	2
A2M.2	3.05806e-304	0.542395	0.369	0.27	9.62768e-300	2
LYZ.2	2.44582e-289	0.442539	0.383	0.286	7.70017e-285	2
HSP90B1.1	3.07368e-246	0.747773	0.57	0.596	9.67687e-242	2
FP671120.4	3.92093e-243	0.409868	0.726	0.693	1.23443e-238	2
UQCRQ.1	1.522e-190	0.888259	0.431	0.428	4.7917e-186	2
GLUL.2	2.25564e-180	0.540284	0.468	0.4	7.10143e-176	2
MT-ND4L	2.66702e-161	0.332873	0.811	0.87	8.39659e-157	2
MT-CO1	1.09283e-160	0.264025	0.971	0.98	3.44056e-156	2
ATOX1.2	1.60402e-133	0.734537	0.318	0.275	5.04993e-129	2
PRDX1.2	1.76858e-118	0.506482	0.485	0.479	5.56804e-114	2
GPX4.2	1.07023e-117	0.562172	0.527	0.547	3.36939e-113	2
CD63.2	4.95891e-112	0.432661	0.54	0.525	1.56121e-107	2
TXN.1	1.1946e-108	0.603552	0.423	0.421	3.76095e-104	2
NPC2.2	4.28285e-103	0.302661	0.504	0.443	1.34837e-98	2
MT-ND2	5.12003e-101	0.480309	0.727	0.804	1.61194e-96	2
BLVRB.2	3.33127e-100	0.418337	0.349	0.293	1.04878e-95	2
NDUFC2.1	3.57053e-98	0.667185	0.329	0.309	1.12411e-93	2
PTMS.2	3.26981e-93	0.571992	0.325	0.299	1.02943e-88	2
CREG1.2	4.51533e-93	0.421995	0.308	0.26	1.42156e-88	2
SCP2.1	8.42309e-93	0.63095	0.316	0.296	2.65184e-88	2
PPIB.1	1.03612e-87	0.480576	0.551	0.602	3.26201e-83	2
PRDX6	1.9496e-80	0.604302	0.378	0.388	6.13791e-76	2
TMBIM6.1	2.2533e-80	0.500022	0.543	0.607	7.09407e-76	2
CALR	3.56862e-77	0.471926	0.558	0.605	1.12351e-72	2
CANX.2	4.41028e-77	0.587863	0.417	0.421	1.38849e-72	2
BRI3.2	6.76763e-77	0.480254	0.432	0.414	2.13065e-72	2
HINT1.2	2.50171e-67	0.40977	0.59	0.671	7.87612e-63	2
PDIA6.1	8.51962e-58	0.577283	0.362	0.36	2.68223e-53	2
KRTCAP2	2.91332e-53	0.554628	0.446	0.489	9.17199e-49	2
COX6A1	1.05831e-43	0.572973	0.539	0.629	3.33188e-39	2
LGALS3.2	7.03473e-41	0.525748	0.347	0.334	2.21474e-36	2
NDUFA4.1	9.24699e-41	0.462212	0.497	0.55	2.91123e-36	2
COX6C	6.27302e-30	0.517467	0.485	0.551	1.97494e-25	2
COX5B.1	4.08762e-27	0.409235	0.5	0.566	1.28691e-22	2
CSTB.2	7.92531e-23	0.258951	0.472	0.483	2.49512e-18	2
LAPTM4A.2	2.45661e-20	0.455907	0.327	0.329	7.73413e-16	2
S100A10.1	1.36086e-17	0.303768	0.585	0.647	4.28438e-13	2
PSMB3	2.29641e-17	0.261396	0.334	0.406	7.22978e-13	2
HSPA5	1.50928e-16	0.291349	0.542	0.589	4.75165e-12	2
SOD1.2	7.67513e-16	0.347184	0.525	0.595	2.41636e-11	2
CLTA.2	1.1701e-15	0.252135	0.338	0.39	3.68384e-11	2
NDUFB4	9.79708e-15	0.255212	0.331	0.402	3.08441e-10	2
NDUFB11	1.11279e-14	0.262298	0.396	0.483	3.5034e-10	2
CHCHD10.2	1.74143e-14	0.592572	0.356	0.379	5.48254e-10	2
ANAPC11.1	4.82459e-14	0.472351	0.324	0.347	1.51893e-09	2
TBCA	6.61221e-14	0.278521	0.349	0.414	2.08172e-09	2
ATP5MC3.2	2.92367e-13	0.420389	0.417	0.46	9.20458e-09	2
ANXA2.2	6.45139e-11	0.252777	0.368	0.415	2.03109e-06	2
RPN2	8.27032e-11	0.437384	0.325	0.34	2.60374e-06	2
APLP2.2	1.31199e-10	0.319943	0.316	0.315	4.13054e-06	2
ZNF706	2.16637e-10	0.259053	0.307	0.353	6.82038e-06	2
MT-ND6	5.77196e-10	0.277314	0.417	0.489	1.81719e-05	2
ELOB	1.82788e-09	0.256641	0.463	0.56	5.7547e-05	2
TOMM6	2.42404e-09	0.299068	0.272	0.316	7.63161e-05	2
SRP9	9.08979e-09	0.40658	0.304	0.321	0.000286174	2
MRPS21	9.77592e-09	0.282478	0.307	0.357	0.000307775	2
ATP5PD.2	2.02306e-08	0.420137	0.355	0.388	0.000636921	2
ATP5PF.1	3.04709e-08	0.450339	0.363	0.395	0.000959315	2
NDUFA13	2.57791e-07	0.257484	0.425	0.494	0.00811602	2
MRPL41	5.04944e-07	0.377441	0.29	0.305	0.0158972	2
TMED10	1.40074e-06	0.269106	0.312	0.356	0.0440995	2
CUTA.2	1.47849e-06	0.365309	0.402	0.448	0.0465472	2
ATP5F1C	1.55684e-06	0.283164	0.329	0.381	0.0490141	2
LMAN2	2.37715e-06	0.386358	0.322	0.342	0.0748398	2
NDUFS5	2.57659e-06	0.262982	0.419	0.494	0.0811189	2
SEC61B	2.61131e-06	0.285221	0.405	0.489	0.0822119	2
JTB	5.96954e-06	0.299046	0.328	0.388	0.187939	2
SSR4	1.42696e-05	0.300322	0.508	0.598	0.449251	2
TUBB.1	3.29144e-05	0.266762	0.433	0.5	1	2
ECH1	3.35399e-05	0.400284	0.313	0.34	1	2
ATP5MF.2	3.53199e-05	0.431319	0.398	0.447	1	2
NME2.2	3.81894e-05	0.353115	0.487	0.544	1	2
DBI.2	5.05711e-05	0.363157	0.411	0.455	1	2
ROMO1	8.47612e-05	0.311931	0.324	0.379	1	2
CD46	0.000251868	0.351556	0.312	0.329	1	2
COX6B1.1	0.000259344	0.348149	0.485	0.567	1	2
PRDX5.1	0.00165706	0.308897	0.341	0.398	1	2
SSR3.2	0.00202588	0.308041	0.291	0.322	1	2
NDUFB7	0.00273006	0.307765	0.283	0.316	1	2
PDIA3	0.00418575	0.333598	0.49	0.573	1	2
MGST3.2	0.00856745	0.324713	0.29	0.303	1	2
S100A8	0	5.7575	0.752	0.029	0	3
S100A9	0	5.03421	0.815	0.084	0	3
G0S2	0	4.5284	0.71	0.109	0	3
CXCL8	0	4.10656	0.583	0.112	0	3
PLAUR.2	0	3.43333	0.732	0.204	0	3
BCL2A1	0	3.02786	0.692	0.198	0	3
IFITM2.3	0	3.01237	0.841	0.71	0	3
NAMPT.3	0	2.87977	0.769	0.377	0	3
TREM1	0	2.75019	0.49	0.031	0	3
SOD2.3	0	2.69459	0.82	0.441	0	3
FCN1	0	2.67786	0.492	0.024	0	3
C5AR1.2	0	2.66804	0.59	0.134	0	3
CSF3R	0	2.60158	0.542	0.089	0	3
FPR1	0	2.51412	0.521	0.072	0	3
S100A12	0	2.46659	0.3	0.004	0	3
BASP1.2	0	2.39605	0.496	0.177	0	3
MNDA	0	2.36312	0.546	0.118	0	3
AQP9	0	2.29627	0.379	0.027	0	3
LYZ.3	0	2.26952	0.601	0.273	0	3
FTH1.2	0	2.26229	0.993	0.967	0	3
LST1.2	0	2.25155	0.674	0.235	0	3
PHACTR1.2	0	2.23505	0.502	0.15	0	3
IL1B.1	0	2.22345	0.442	0.105	0	3
SLC25A37	0	2.18349	0.45	0.096	0	3
SAT1.3	0	2.16408	0.947	0.755	0	3
OSM	0	2.1587	0.303	0.07	0	3
ACSL1.2	0	2.15755	0.504	0.178	0	3
VCAN	0	2.00575	0.317	0.023	0	3
PLEK.3	0	1.96437	0.643	0.357	0	3
SLC11A1	0	1.96032	0.412	0.038	0	3
ITGAX.1	0	1.93069	0.468	0.137	0	3
NEAT1.2	0	1.92835	0.872	0.57	0	3
S100A6.1	0	1.90891	0.798	0.627	0	3
SMIM25	0	1.89175	0.39	0.058	0	3
PPIF	0	1.886	0.415	0.162	0	3
IFI30.3	0	1.83036	0.596	0.324	0	3
S100A11.2	0	1.81172	0.856	0.602	0	3
LITAF.1	0	1.76073	0.68	0.502	0	3
IRAK3	0	1.65986	0.363	0.087	0	3
MXD1	0	1.65191	0.487	0.224	0	3
SPI1.2	0	1.65109	0.65	0.246	0	3
CPD	0	1.64589	0.37	0.193	0	3
CEBPB.2	0	1.63892	0.595	0.34	0	3
RILPL2.2	0	1.63219	0.513	0.291	0	3
PTPRE.2	0	1.6265	0.554	0.264	0	3
H3F3A.1	0	1.61932	0.862	0.753	0	3
DENND5A	0	1.61347	0.366	0.118	0	3
BEST1.1	0	1.60592	0.389	0.157	0	3
LYN.3	0	1.60592	0.565	0.27	0	3
NCF2.1	0	1.59573	0.455	0.121	0	3
NCF1.2	0	1.57226	0.467	0.245	0	3
GAB2.1	0	1.57026	0.393	0.145	0	3
IFITM3.3	0	1.56503	0.748	0.47	0	3
DOCK4.2	0	1.52673	0.352	0.17	0	3
PILRA.2	0	1.49642	0.47	0.148	0	3
RNF149.1	0	1.49259	0.59	0.397	0	3
RGS2.3	0	1.49069	0.699	0.5	0	3
GK	0	1.48124	0.342	0.113	0	3
DOCK5	0	1.4807	0.318	0.09	0	3
ARHGAP26.1	0	1.47811	0.544	0.338	0	3
IER3.3	0	1.45898	0.55	0.3	0	3
GCA	0	1.45105	0.327	0.124	0	3
GLUL.3	0	1.44007	0.624	0.391	0	3
SPAG9.1	0	1.41551	0.463	0.279	0	3
LCP2.1	0	1.40959	0.662	0.497	0	3
FGR	0	1.36509	0.43	0.138	0	3
SELL	0	1.35361	0.303	0.116	0	3
KDM6B.2	0	1.33839	0.501	0.301	0	3
HCK.2	0	1.33783	0.429	0.153	0	3
MX2	0	1.33576	0.315	0.125	0	3
SIPA1L1.2	0	1.32301	0.446	0.277	0	3
MAP4K4.1	0	1.30712	0.393	0.255	0	3
TRIB1	0	1.30582	0.304	0.133	0	3
C9orf72.1	0	1.29876	0.379	0.162	0	3
ATP2B1-AS1	0	1.29823	0.338	0.133	0	3
FGD4.1	0	1.28353	0.336	0.114	0	3
SRGN.1	0	1.28347	0.914	0.825	0	3
CD55.3	0	1.28192	0.536	0.339	0	3
ANP32A.1	0	1.28092	0.46	0.354	0	3
CSTA	0	1.28051	0.363	0.066	0	3
AIF1.2	0	1.27559	0.65	0.325	0	3
CTSS.3	0	1.26711	0.648	0.425	0	3
ATP2B1.2	0	1.25362	0.455	0.316	0	3
RABGEF1	0	1.24143	0.386	0.233	0	3
TLR2.1	0	1.23826	0.332	0.102	0	3
NINJ1.2	0	1.23728	0.513	0.325	0	3
ETS2.2	0	1.22624	0.364	0.181	0	3
TOM1	0	1.22131	0.378	0.179	0	3
LILRB2.1	0	1.21438	0.373	0.111	0	3
TYROBP.2	0	1.20649	0.868	0.512	0	3
FOSL2.1	0	1.20135	0.486	0.288	0	3
SAMSN1.1	0	1.18907	0.517	0.406	0	3
TNFAIP2.2	0	1.18464	0.404	0.163	0	3
ICAM1.3	0	1.17557	0.435	0.288	0	3
FOXO3.2	0	1.16996	0.397	0.242	0	3
TKT.2	0	1.14745	0.504	0.323	0	3
COTL1.2	0	1.13963	0.672	0.527	0	3
TNFRSF1B.1	0	1.13225	0.552	0.384	0	3
BRI3.3	0	1.12948	0.628	0.401	0	3
TYMP.2	0	1.11492	0.448	0.224	0	3
TIMP1.2	0	1.11437	0.512	0.323	0	3
SLA.2	0	1.11141	0.404	0.29	0	3
TALDO1.2	0	1.10366	0.498	0.327	0	3
BID.2	0	1.09968	0.377	0.195	0	3
S100A4.3	0	1.09774	0.744	0.628	0	3
NFKBIA.1	0	1.08481	0.794	0.725	0	3
RBM47.2	0	1.08479	0.396	0.176	0	3
VSIR.1	0	1.05871	0.489	0.324	0	3
KYNU.1	0	1.05648	0.313	0.123	0	3
FNDC3B.2	0	1.05082	0.414	0.266	0	3
STXBP2	0	1.04776	0.4	0.224	0	3
LPCAT1	0	1.02062	0.31	0.171	0	3
H3F3B.3	0	1.02002	0.92	0.877	0	3
PLXDC2.2	0	1.01248	0.386	0.175	0	3
PAK1.1	0	1.00494	0.321	0.16	0	3
MBP.1	0	1.00438	0.523	0.422	0	3
OXSR1	0	1.00426	0.306	0.172	0	3
CLEC7A.1	0	1.00342	0.334	0.108	0	3
NUMB.1	0	1.00293	0.372	0.21	0	3
ASAH1.2	0	0.99346	0.558	0.344	0	3
DMXL2.1	0	0.976355	0.342	0.126	0	3
VMP1.2	0	0.974058	0.46	0.315	0	3
HIF1A.2	0	0.973951	0.514	0.408	0	3
MCTP1.2	0	0.971472	0.358	0.157	0	3
PFKFB3.2	0	0.9712	0.408	0.274	0	3
FCER1G.2	0	0.969775	0.681	0.383	0	3
UBE2R2.1	0	0.964968	0.365	0.221	0	3
SLC8A1.2	0	0.964546	0.357	0.165	0	3
LAMTOR4.2	0	0.960997	0.56	0.449	0	3
WARS	0	0.952386	0.317	0.148	0	3
RAB7A.2	0	0.945272	0.558	0.455	0	3
STX11	0	0.943304	0.403	0.245	0	3
ARAP1.1	0	0.937037	0.329	0.17	0	3
FNIP1	0	0.922446	0.347	0.21	0	3
TSPO.2	0	0.921206	0.497	0.378	0	3
GABARAP.2	0	0.909133	0.739	0.656	0	3
RAB31.2	0	0.901895	0.388	0.194	0	3
MAP2K1	0	0.901643	0.317	0.208	0	3
JARID2	0	0.892566	0.344	0.242	0	3
PDE4B.2	0	0.888978	0.505	0.399	0	3
TNFSF13B.1	0	0.886943	0.325	0.146	0	3
NFKBIZ.1	0	0.884101	0.553	0.464	0	3
IFNGR2.2	0	0.879423	0.348	0.188	0	3
GPCPD1.1	0	0.873683	0.412	0.291	0	3
MYO9B.3	0	0.869975	0.436	0.32	0	3
ZEB2.3	0	0.865877	0.548	0.427	0	3
TBXAS1.2	0	0.863366	0.393	0.209	0	3
BACH1.2	0	0.860997	0.378	0.223	0	3
TET2.1	0	0.855934	0.326	0.171	0	3
ETF1	0	0.844783	0.354	0.251	0	3
NFE2L2.2	0	0.841929	0.48	0.395	0	3
SERPINB1	0	0.834315	0.436	0.344	0	3
ZNF267	0	0.833544	0.345	0.245	0	3
FOS.1	0	0.821634	0.869	0.79	0	3
CXCL16.2	0	0.818973	0.35	0.212	0	3
ARRB2.2	0	0.818432	0.482	0.336	0	3
MYO1F	0	0.818175	0.406	0.264	0	3
UBE2D1.1	0	0.816166	0.318	0.195	0	3
VASP.1	0	0.805475	0.417	0.307	0	3
RAB20.2	0	0.80527	0.324	0.168	0	3
THEMIS2.1	0	0.804627	0.318	0.158	0	3
FCGR2A.2	0	0.798197	0.449	0.199	0	3
ITM2B.2	0	0.797775	0.846	0.808	0	3
CARD16	0	0.795281	0.503	0.394	0	3
ATP6V0D1.2	0	0.792895	0.398	0.28	0	3
ATP6V0B.2	0	0.782439	0.487	0.377	0	3
MAFB.2	0	0.781247	0.38	0.206	0	3
EVI2B	0	0.780002	0.443	0.339	0	3
MGAT1.2	0	0.779463	0.428	0.322	0	3
PYCARD.2	0	0.773088	0.467	0.316	0	3
CFP	0	0.772753	0.317	0.08	0	3
SDCBP.2	0	0.761109	0.571	0.463	0	3
CEBPD.2	0	0.748605	0.571	0.41	0	3
PLSCR1.2	0	0.745711	0.358	0.226	0	3
MAP2K3	0	0.744252	0.321	0.216	0	3
JAML	0	0.736014	0.34	0.189	0	3
ZYX.2	0	0.734105	0.519	0.416	0	3
EFHD2.1	0	0.730443	0.582	0.478	0	3
APLP2.3	0	0.730246	0.451	0.306	0	3
EMILIN2.1	0	0.716838	0.311	0.135	0	3
ATP6V0C.2	0	0.713419	0.658	0.609	0	3
OAZ1.2	0	0.708333	0.795	0.798	0	3
CFD.2	0	0.70413	0.397	0.163	0	3
CYBB.2	0	0.700633	0.395	0.207	0	3
LSP1.2	0	0.689004	0.648	0.563	0	3
MCL1.3	0	0.686951	0.667	0.606	0	3
LCP1.3	0	0.686323	0.731	0.677	0	3
EMP3.2	0	0.682882	0.559	0.522	0	3
ATP6V1B2.2	0	0.67954	0.325	0.196	0	3
LAPTM5.3	0	0.675312	0.766	0.724	0	3
IGSF6.2	0	0.674819	0.419	0.207	0	3
KLF4.2	0	0.671453	0.311	0.16	0	3
CUX1.2	0	0.669798	0.326	0.201	0	3
ODF3B.1	0	0.656828	0.303	0.154	0	3
METRNL.1	0	0.656269	0.423	0.31	0	3
C1orf162.2	0	0.653977	0.397	0.221	0	3
RNF130.2	0	0.653818	0.473	0.295	0	3
CD83.3	0	0.633783	0.575	0.439	0	3
UPP1	0	0.633169	0.35	0.244	0	3
FAM49A.2	0	0.62882	0.311	0.191	0	3
RIPK2.1	0	0.615144	0.337	0.224	0	3
ZFP36.3	0	0.584748	0.82	0.773	0	3
DUSP1.3	0	0.56739	0.886	0.792	0	3
FGL2.2	0	0.549897	0.397	0.237	0	3
RNASEK.2	0	0.547286	0.677	0.671	0	3
MARCKS.2	0	0.535475	0.429	0.278	0	3
AP1S2.2	0	0.523659	0.331	0.219	0	3
CD302.2	0	0.461775	0.331	0.207	0	3
PSAP.2	0	0.447166	0.678	0.601	0	3
SH3BGRL3	0	0.437885	0.793	0.818	0	3
HMOX1.2	0	0.431597	0.372	0.245	0	3
TIMP2.2	0	0.413699	0.365	0.232	0	3
ACTB	0	0.369785	0.976	0.969	0	3
CST3.3	0	0.343019	0.694	0.527	0	3
CD14.2	0	0.315278	0.35	0.209	0	3
SERPINA1.3	0	0.26352	0.667	0.385	0	3
QKI.2	9.54135e-308	0.624917	0.463	0.361	3.0039e-303	3
ITGB2.2	4.86837e-303	0.546019	0.601	0.557	1.53271e-298	3
CYBA.3	6.35508e-303	0.37947	0.756	0.79	2.00077e-298	3
UBAP1	6.89044e-291	0.756381	0.322	0.228	2.16932e-286	3
MED13L.2	1.18793e-286	0.620017	0.351	0.254	3.73995e-282	3
LRRFIP1.1	2.70942e-286	0.676204	0.581	0.562	8.53007e-282	3
MAP3K2	3.0606e-280	0.752375	0.384	0.294	9.63568e-276	3
SERP1	2.42511e-276	0.566385	0.615	0.61	7.63498e-272	3
CDC42EP3.3	7.67117e-275	0.925376	0.406	0.319	2.41511e-270	3
PECAM1.1	1.12082e-272	0.497335	0.341	0.242	3.52868e-268	3
ZSWIM6.3	6.50058e-269	0.633309	0.416	0.325	2.04658e-264	3
PIK3R5	5.24966e-268	0.785019	0.337	0.245	1.65275e-263	3
PPP1R15A.3	6.82804e-268	0.452576	0.773	0.715	2.14967e-263	3
FAM49B	3.9728e-266	0.890038	0.487	0.41	1.25076e-261	3
ZFAND3	1.27726e-265	0.688414	0.415	0.328	4.0212e-261	3
SNX10.2	2.63195e-265	0.546589	0.309	0.214	8.28618e-261	3
RNASET2.2	3.1109e-254	0.558537	0.554	0.467	9.79406e-250	3
ASAP1.2	9.02623e-254	0.721754	0.359	0.272	2.84173e-249	3
IVNS1ABP	1.40875e-253	1.09622	0.414	0.336	4.43515e-249	3
SQSTM1	7.41603e-252	0.704247	0.688	0.67	2.33479e-247	3
YBX3.2	1.23043e-249	0.467338	0.321	0.227	3.87377e-245	3
NR4A3	1.15579e-247	0.681173	0.304	0.214	3.63876e-243	3
SOCS3	1.62733e-247	0.554366	0.346	0.253	5.12331e-243	3
GMFG	3.69707e-245	0.667867	0.589	0.538	1.16395e-240	3
ARPC3.2	8.7127e-245	0.431789	0.672	0.704	2.74302e-240	3
PNPLA8	6.95002e-243	0.741737	0.32	0.235	2.18808e-238	3
SYAP1.1	3.4654e-231	0.926025	0.36	0.283	1.09101e-226	3
BCL3	4.19437e-230	0.769296	0.333	0.251	1.32051e-225	3
CMIP	1.92564e-227	0.529643	0.314	0.227	6.06248e-223	3
SMAP2.1	8.73347e-225	0.785769	0.546	0.49	2.74956e-220	3
PICALM.2	1.25579e-222	0.60422	0.397	0.316	3.9536e-218	3
FNDC3A.1	3.96014e-221	0.850828	0.324	0.249	1.24677e-216	3
SEC14L1.2	4.87657e-208	0.806472	0.32	0.241	1.53529e-203	3
ATP5F1E	5.58872e-205	0.30305	0.772	0.825	1.7595e-200	3
NABP1.1	7.27341e-202	0.71442	0.312	0.234	2.28989e-197	3
SMCHD1.3	1.02354e-198	0.946433	0.542	0.499	3.2224e-194	3
GRB2.2	3.18489e-195	0.552603	0.482	0.419	1.0027e-190	3
JMJD1C.1	2.37372e-187	0.61502	0.497	0.446	7.47319e-183	3
MAP3K8.1	1.87685e-185	0.814023	0.417	0.358	5.90889e-181	3
PRKCB.1	2.13118e-185	0.555872	0.387	0.307	6.7096e-181	3
GRINA.2	5.83019e-184	0.435819	0.346	0.266	1.83552e-179	3
ELF2	4.26297e-182	0.8058	0.329	0.259	1.34211e-177	3
DPYD.3	1.38792e-179	0.618677	0.406	0.336	4.36957e-175	3
PNRC1.3	1.73947e-179	0.442159	0.817	0.826	5.47639e-175	3
RNF13.2	3.50745e-179	0.601651	0.328	0.252	1.10425e-174	3
ANXA5.2	9.54999e-176	0.442081	0.484	0.431	3.00662e-171	3
GNG5.2	1.45846e-175	0.494496	0.54	0.502	4.59167e-171	3
MOB3A	2.45757e-174	0.538812	0.313	0.237	7.73716e-170	3
MAP1LC3B.1	4.25895e-174	0.822065	0.555	0.529	1.34084e-169	3
SGK1.2	3.42499e-166	0.466057	0.375	0.293	1.07829e-161	3
CHD1.2	4.34531e-166	0.637896	0.439	0.379	1.36803e-161	3
WAS.1	1.18539e-165	0.531713	0.448	0.382	3.73197e-161	3
HSBP1.2	2.09649e-164	0.429171	0.326	0.253	6.60038e-160	3
H2AFY.2	1.91984e-161	0.421404	0.405	0.339	6.04423e-157	3
NOP10.2	3.05465e-161	0.644575	0.482	0.429	9.61696e-157	3
NEDD9.2	8.90906e-161	0.773652	0.392	0.324	2.80484e-156	3
LIMS1.3	1.45339e-155	0.664302	0.362	0.304	4.57571e-151	3
RIN3.1	1.62011e-153	0.422525	0.328	0.257	5.10061e-149	3
IGF2R	2.427e-153	0.770366	0.37	0.31	7.64091e-149	3
FMNL1.3	4.74607e-152	0.544336	0.383	0.313	1.49421e-147	3
TAOK3.3	5.39733e-151	0.565409	0.403	0.348	1.69924e-146	3
USP15	1.10542e-150	0.613474	0.473	0.423	3.48021e-146	3
LYST.3	5.51404e-146	0.485381	0.375	0.307	1.73599e-141	3
LGALS9.2	8.05361e-136	0.273308	0.316	0.24	2.53552e-131	3
UBE2B.1	1.69197e-135	0.765029	0.481	0.446	5.32681e-131	3
PELI1.2	8.14798e-135	0.711701	0.315	0.256	2.56523e-130	3
PREX1.1	1.37802e-133	0.678755	0.426	0.372	4.33843e-129	3
ATG3.1	1.21607e-132	0.50271	0.319	0.258	3.82854e-128	3
CNPY3.2	3.25378e-132	0.471513	0.398	0.34	1.02439e-127	3
SIK3.3	6.14156e-132	0.498751	0.482	0.436	1.93355e-127	3
RASGEF1B.2	5.72107e-131	0.346987	0.329	0.262	1.80117e-126	3
GNAI2.2	2.08547e-124	0.406314	0.594	0.609	6.5657e-120	3
PTEN.1	3.83132e-124	0.641354	0.344	0.285	1.20621e-119	3
BNIP3L.2	5.49832e-123	0.613265	0.353	0.299	1.73103e-118	3
ETV6.2	1.1473e-122	0.409866	0.333	0.271	3.61205e-118	3
TCIRG1	2.75061e-120	0.461094	0.309	0.249	8.65974e-116	3
NAPA	4.47099e-115	0.628297	0.418	0.372	1.4076e-110	3
ARPC5.2	1.95937e-114	0.479345	0.503	0.457	6.16867e-110	3
RHOG.1	3.85976e-113	0.520285	0.466	0.429	1.21517e-108	3
TRAPPC5.2	1.41325e-109	0.38361	0.361	0.305	4.44934e-105	3
GSTO1.2	4.25766e-109	0.312865	0.359	0.301	1.34044e-104	3
CD44.3	4.94283e-107	0.551634	0.539	0.542	1.55615e-102	3
STK10.2	8.72448e-105	0.524837	0.414	0.372	2.74673e-100	3
ZFAND5.3	1.92285e-104	0.574021	0.462	0.43	6.0537e-100	3
CASP1	8.68036e-104	0.379002	0.35	0.294	2.73284e-99	3
SSH2.1	3.81756e-101	0.569056	0.393	0.347	1.20188e-96	3
RAB1A.1	2.12488e-100	0.553784	0.344	0.296	6.68975e-96	3
CHMP1B.2	4.35524e-96	0.564993	0.321	0.276	1.37116e-91	3
CFLAR.1	2.47212e-94	0.535445	0.48	0.456	7.78298e-90	3
FLNA.3	1.83418e-93	0.430645	0.399	0.352	5.77455e-89	3
ELL2.2	1.83198e-92	0.696559	0.376	0.337	5.76764e-88	3
FCGR3A.2	4.00422e-90	0.377717	0.312	0.256	1.26065e-85	3
RIPOR2.2	4.27704e-84	0.553844	0.328	0.279	1.34654e-79	3
ARL8B.2	1.63892e-82	0.330797	0.302	0.253	5.1598e-78	3
RAC1.2	4.97922e-75	0.311716	0.528	0.503	1.56761e-70	3
PGLS.2	4.47986e-72	0.281143	0.333	0.289	1.41039e-67	3
TPM4.1	4.14957e-66	0.542554	0.436	0.41	1.30641e-61	3
NFKB1.1	6.96406e-66	0.425436	0.458	0.435	2.19249e-61	3
HCLS1.2	4.90767e-64	0.441312	0.558	0.552	1.54508e-59	3
MT-ND4.1	3.33254e-63	0.324054	0.753	0.808	1.04918e-58	3
RAB11FIP1.1	1.16286e-61	0.415065	0.333	0.294	3.66102e-57	3
PRELID1	2.34499e-60	0.38698	0.393	0.368	7.38274e-56	3
RAB10.2	3.22023e-60	0.345263	0.359	0.323	1.01382e-55	3
IFITM1.3	1.59797e-57	0.349551	0.519	0.631	5.03088e-53	3
VPS37B.3	1.20223e-56	0.594363	0.36	0.327	3.78498e-52	3
YPEL3.1	1.57136e-56	0.895339	0.433	0.426	4.9471e-52	3
PTPRJ.1	2.04826e-53	0.425797	0.325	0.29	6.44853e-49	3
ISG15.1	5.21799e-51	1.0104	0.371	0.355	1.64278e-46	3
USP3	6.53752e-50	0.352558	0.316	0.28	2.05821e-45	3
CSRNP1.3	8.51631e-50	0.465883	0.427	0.397	2.68119e-45	3
FYB1.2	3.55279e-48	0.336766	0.59	0.582	1.11853e-43	3
GNB2.1	4.29184e-48	0.413877	0.468	0.461	1.3512e-43	3
RAPGEF1.1	3.42158e-47	0.426817	0.344	0.314	1.07722e-42	3
PLIN2.2	4.06701e-46	0.629841	0.417	0.412	1.28042e-41	3
WTAP.1	2.85987e-45	0.542262	0.419	0.413	9.00374e-41	3
USP36	3.35402e-45	0.472742	0.307	0.275	1.05595e-40	3
MT-ATP6.1	4.3463e-41	0.299237	0.685	0.724	1.36835e-36	3
OSBPL8.1	4.46935e-39	0.432271	0.39	0.376	1.40708e-34	3
DOCK2.2	1.70861e-37	0.27668	0.35	0.319	5.37923e-33	3
IFI6.2	1.70611e-36	0.397687	0.306	0.28	5.37135e-32	3
PTPN6	2.60821e-36	0.31412	0.307	0.28	8.21142e-32	3
PRR13	4.3172e-35	0.458648	0.488	0.489	1.35919e-30	3
AKIRIN2	1.89543e-34	0.413231	0.322	0.302	5.9674e-30	3
ACAP2	7.11771e-33	0.391447	0.394	0.379	2.24087e-28	3
CTNNB1.1	2.72175e-32	0.416431	0.326	0.314	8.5689e-28	3
CMTM6	9.6008e-32	0.403987	0.356	0.34	3.02262e-27	3
AFF4.1	3.38126e-31	0.40311	0.37	0.351	1.06452e-26	3
GNA13.2	2.10081e-29	0.377045	0.359	0.339	6.61397e-25	3
CDKN1A	3.61185e-28	0.285657	0.386	0.374	1.13712e-23	3
DDX21.2	7.41717e-27	0.312435	0.389	0.374	2.33515e-22	3
NCOA4.2	2.17742e-26	0.302392	0.314	0.288	6.85518e-22	3
RTN4.2	8.03726e-26	0.321433	0.396	0.379	2.53037e-21	3
GPSM3.3	3.61593e-24	0.38825	0.476	0.473	1.1384e-19	3
TXN.2	1.14063e-23	0.4136	0.43	0.421	3.59103e-19	3
DNAJB6.3	2.41922e-23	0.334925	0.516	0.533	7.61643e-19	3
TAGLN2.1	3.03931e-23	0.433731	0.637	0.674	9.56867e-19	3
GLRX	1.37836e-22	0.251234	0.303	0.279	4.33949e-18	3
ALDOA.2	2.08809e-22	0.311367	0.524	0.571	6.57393e-18	3
DOCK8.1	1.22079e-20	0.325455	0.413	0.404	3.84341e-16	3
TANK.1	1.69441e-20	0.42105	0.409	0.405	5.3345e-16	3
B4GALT1	5.17611e-19	0.368652	0.325	0.315	1.62959e-14	3
ALOX5AP.3	6.08208e-19	0.979166	0.37	0.393	1.91482e-14	3
KMT2C	2.32089e-18	0.278342	0.353	0.341	7.30685e-14	3
IFRD1.1	2.47521e-17	0.729932	0.361	0.365	7.79272e-13	3
GNB1	7.37099e-13	0.338134	0.447	0.457	2.32061e-08	3
MTPN	6.50372e-12	0.303881	0.374	0.375	2.04757e-07	3
IER2.3	2.48945e-11	0.270013	0.611	0.629	7.83754e-07	3
LY6E.1	2.74976e-11	0.439362	0.435	0.506	8.65706e-07	3
ATP1B3.1	3.39886e-11	0.334476	0.385	0.392	1.07006e-06	3
RELB.2	9.00749e-09	0.303583	0.305	0.297	0.000283583	3
SERPINB9.2	1.18439e-08	0.313567	0.333	0.336	0.000372883	3
CCNL1.2	3.94264e-08	0.331378	0.47	0.486	0.00124126	3
ISG20.3	1.39157e-07	0.392688	0.351	0.396	0.00438107	3
CHST11.1	2.22364e-07	0.272209	0.376	0.382	0.00700069	3
CASP4	2.64972e-07	0.30832	0.306	0.3	0.0083421	3
ANKRD11.2	2.68842e-07	0.357796	0.377	0.385	0.00846396	3
CDC42	6.51612e-07	0.285292	0.523	0.564	0.0205147	3
PCBP1	8.55397e-06	0.280022	0.433	0.456	0.269304	3
FP236383.3	3.1873e-05	0.314755	0.724	0.774	1	3
NFAT5.3	0.000105723	0.272914	0.301	0.305	1	3
TACC1	0.00014981	0.267424	0.377	0.389	1	3
IRF1.3	0.000155576	0.376475	0.501	0.558	1	3
RASSF5.3	0.000253828	0.3384	0.302	0.302	1	3
GBP2.2	0.00228976	0.272344	0.362	0.37	1	3
APBB1IP.2	0.00428642	0.309801	0.421	0.436	1	3
RAB5IF	0.0047357	0.312731	0.301	0.305	1	3
JPT1	0.00720558	0.277506	0.313	0.338	1	3
CD79A	0	3.29794	0.821	0.024	0	4
MS4A1	0	3.12003	0.826	0.042	0	4
BANK1	0	2.96846	0.77	0.02	0	4
AFF3	0	2.36589	0.652	0.095	0	4
RALGPS2	0	2.33004	0.662	0.057	0	4
CD37.2	0	2.03627	0.91	0.59	0	4
BACH2	0	2.01309	0.555	0.127	0	4
IGHM	0	1.92336	0.513	0.019	0	4
LINC00926	0	1.84344	0.537	0.01	0	4
FCRL1	0	1.8384	0.481	0.008	0	4
LY9	0	1.828	0.579	0.174	0	4
CD79B	0	1.69886	0.545	0.061	0	4
CD83.4	0	1.6576	0.816	0.428	0	4
GNG7	0	1.65063	0.548	0.094	0	4
ADAM28	0	1.61186	0.515	0.078	0	4
RUBCNL	0	1.49693	0.502	0.068	0	4
NIBAN3	0	1.48599	0.405	0.007	0	4
ARHGAP24	0	1.48082	0.441	0.078	0	4
FCMR.2	0	1.46677	0.672	0.248	0	4
OSBPL10	0	1.46578	0.407	0.023	0	4
BLK	0	1.4495	0.443	0.014	0	4
EBF1	0	1.42156	0.372	0.024	0	4
MEF2C.2	0	1.36435	0.607	0.202	0	4
TNFRSF13C	0	1.34815	0.426	0.013	0	4
VPREB3	0	1.33841	0.384	0.006	0	4
CD55.4	0	1.32669	0.68	0.333	0	4
SELL.1	0	1.29812	0.507	0.107	0	4
CD19	0	1.27322	0.4	0.008	0	4
CXCR5	0	1.25498	0.371	0.012	0	4
FCRLA	0	1.2458	0.391	0.006	0	4
FCER2	0	1.23315	0.314	0.01	0	4
HVCN1	0	1.23284	0.43	0.093	0	4
SPIB	0	1.23083	0.379	0.016	0	4
SWAP70.2	0	1.22803	0.519	0.154	0	4
CDK14	0	1.21965	0.378	0.067	0	4
PAX5	0	1.18718	0.333	0.004	0	4
LTB.4	0	1.12446	0.777	0.345	0	4
LINC01857	0	1.11528	0.301	0.028	0	4
PLEKHG1	0	1.10355	0.394	0.072	0	4
CD22	0	1.10333	0.333	0.022	0	4
CCR7	0	1.10072	0.388	0.079	0	4
PRDM2	0	1.07873	0.552	0.25	0	4
ST6GAL1.1	0	1.0753	0.548	0.235	0	4
CD24	0	1.07049	0.347	0.019	0	4
CD52.3	0	1.0664	0.826	0.494	0	4
COBLL1	0	1.05538	0.353	0.055	0	4
HLA-DQA1.4	0	1.02299	0.845	0.395	0	4
POU2AF1	0	1.01945	0.33	0.013	0	4
EZR.4	0	0.998905	0.776	0.531	0	4
PRKCB.2	0	0.955496	0.596	0.297	0	4
ZCCHC7	0	0.954656	0.461	0.205	0	4
ADK	0	0.94538	0.461	0.23	0	4
SYNGR2.2	0	0.938352	0.629	0.349	0	4
IRF8.1	0	0.93266	0.497	0.188	0	4
WDFY4	0	0.925812	0.339	0.069	0	4
HERPUD1.2	0	0.924715	0.693	0.496	0	4
SNX2.2	0	0.923904	0.557	0.27	0	4
MARCH1.1	0	0.923887	0.368	0.129	0	4
ARID5B.3	0	0.918432	0.584	0.306	0	4
STRBP	0	0.912232	0.354	0.082	0	4
NCF1.3	0	0.89988	0.576	0.242	0	4
IER5.3	0	0.894708	0.632	0.465	0	4
POU2F2	0	0.894682	0.393	0.117	0	4
LYN.4	0	0.893947	0.575	0.272	0	4
RIPOR2.3	0	0.893174	0.59	0.265	0	4
TPD52	0	0.893107	0.421	0.15	0	4
CD40	0	0.879678	0.355	0.095	0	4
TCF4.2	0	0.87507	0.451	0.168	0	4
NCOA3	0	0.87491	0.483	0.231	0	4
SMIM14	0	0.872537	0.363	0.132	0	4
P2RX5	0	0.871928	0.307	0.045	0	4
BLNK	0	0.871841	0.335	0.076	0	4
SEL1L3	0	0.871798	0.424	0.165	0	4
CHPT1	0	0.871728	0.392	0.145	0	4
SP140.1	0	0.866456	0.537	0.236	0	4
CXCR4.3	0	0.866291	0.79	0.576	0	4
RPS5.3	0	0.864441	0.915	0.83	0	4
FCHSD2.2	0	0.85995	0.498	0.249	0	4
RAB30	0	0.857203	0.339	0.081	0	4
RPS8.2	0	0.845731	0.965	0.924	0	4
RPL13A.3	0	0.841613	0.921	0.836	0	4
IGHA1	0	0.82598	0.305	0.02	0	4
EEF1B2.3	0	0.825457	0.881	0.769	0	4
RPL18A.3	0	0.820801	0.952	0.898	0	4
CD74.2	0	0.818196	0.993	0.928	0	4
RPS23.3	0	0.816777	0.958	0.91	0	4
PKIG	0	0.813736	0.314	0.052	0	4
PLCG2	0	0.813068	0.411	0.156	0	4
RPS11.1	0	0.812166	0.869	0.745	0	4
PARP15	0	0.81	0.36	0.1	0	4
RPL8.2	0	0.808948	0.94	0.892	0	4
UVRAG.1	0	0.80777	0.502	0.259	0	4
EIF2AK3	0	0.80683	0.385	0.166	0	4
RASGRP2	0	0.791818	0.408	0.134	0	4
LIMD2.3	0	0.789202	0.687	0.434	0	4
HLA-DRA.3	0	0.783687	0.949	0.609	0	4
RPSA.4	0	0.777976	0.896	0.797	0	4
FOXP1.2	0	0.77734	0.608	0.415	0	4
SIPA1L1.3	0	0.776199	0.514	0.275	0	4
EAF2	0	0.774371	0.307	0.093	0	4
SNHG7	0	0.768089	0.501	0.258	0	4
RPL10A.3	0	0.757543	0.907	0.817	0	4
IFT57	0	0.755609	0.329	0.098	0	4
SP110.1	0	0.745597	0.554	0.312	0	4
RPL18.3	0	0.741098	0.939	0.878	0	4
APOO.3	0	0.738654	0.616	0.487	0	4
HLA-DQB1.4	0	0.734914	0.761	0.351	0	4
MAP4K4.2	0	0.733619	0.497	0.251	0	4
RBM38.1	0	0.729064	0.469	0.233	0	4
RPS6.4	0	0.727831	0.941	0.885	0	4
TMEM154	0	0.722397	0.34	0.081	0	4
SYK.2	0	0.711705	0.389	0.18	0	4
[truncated: 6,206 more rows]
