# Supplementary material for: NQO1/p65/CXCL12 Axis‐Recruited Tregs Mediate Resistance to Anti‐PD‐1 Plus Lenvatinib Therapy in PIVKA‐II‐Positive Hepatocellular Carcinoma
Source: Adv Sci (Weinh). 2025 Sep 30;12(46):e11152. doi: 10.1002/advs.202511152 (PMC12697844; doi:10.1002/advs.202511152)
Supplement: Supplementary file 10 — Supporting Information [file ADVS-12-e11152-s012.xlsx]

## Sheet: Sheet1
Table S9.Characteristic marker genes for each cell type
T cell	CD3E,CD3D,CD8A,GZMK
Neutrophil	S100A8,S100A9,CXCL8,S100A12
Dendritic	CD1C,HLA-DQA1,HLA-DQB1,CLEC10A
Endothelial	PLVAP,PECAM1,VWF,IGFBP3
Macrophage	C1QA,C1QB,CD163,CD68
Epithelial	ALB,APOA2,HP,SERPINA1
B cell	CD19,CD79A,CD79B,MS4A1
Mesenchymal	DCN,RGS5,IGFBP7,ACTA2
Plasma	IGHG1,JCHAIN,IGHG3,MZB1
Cycling	MKI67,TOP2A,STMN1,NUSAP1
