# Supplementary material for: NQO1/p65/CXCL12 Axis‐Recruited Tregs Mediate Resistance to Anti‐PD‐1 Plus Lenvatinib Therapy in PIVKA‐II‐Positive Hepatocellular Carcinoma
Source: Adv Sci (Weinh). 2025 Sep 30;12(46):e11152. doi: 10.1002/advs.202511152 (PMC12697844; doi:10.1002/advs.202511152)
Supplement: Supplementary file 11 — Supporting Information [file ADVS-12-e11152-s002.xlsx]

## Sheet: Sheet1
Table S10. Signature related gene sets used in macrophage cells analysis.
M1 Signature	M2 Signature	LYMPHOCYTE_MIGRATION Signature	ANGIOGENESIS Signature
CXCL11	CLEC7A	ABL1	ABCC4
IRF1	IL27RA	ABL2	ABHD2
FCGR1A	GAS7	ADAM10	ACSL3
CXCL10	CSF1R	ADAM17	ACTN1
CXCL9	F13A1	ADAM8	ADAMTS1
IL2RA	MAF	AIF1	ADRM1
CD86	MS4A4A	APP	AKAP12
MARCO	CCL18	ASCL2	AKT1
TNF	CTSD	CCL20	ALDH1A3
IL1B	LIPA	CCL21	ANKH
	CD209	CCL3	APPBP2
	FN1	CCL4	ARID5B
	CCL23	CCL5	AZGP1
	HMOX1	CCL7	B2M
	PPARG	CCR2	B2M
	CCL2	CD99L2	B4GALT1
	CCL7	CORO1A	BMPR1B
	CCL17	CXCL10	CAMKK2
	CXCR4	CXCL12	CCND1
		CXCL13	CCND3
		DOCK8	CDC14B
		FADD	CDK6
		ITGA4	CENPN
		ITGB3	DBI
		JAM2	DHCR24
		MADCAM1	DNAJB9
		NEDD9	ELK4
		OXSR1	ELL2
		PTK2B	ELOVL5
		PYCARD	FADS1
		RHOA	FKBP5
		S100A7	GNAI3
		SELENOK	GPD1L
		SPN	GSR
		STK39	GUCY1A1
		TMEM102	H1-0
		TNFRSF14	HERC3
		TNFSF14	HERC3
		WNK1	HMGCR
		WNT5A	HMGCS1
		XCL1	HOMER2
		XCL2	HPGD
			HSD17B14
			IDI1
			INPP4B
			INSIG1
			IQGAP2
			ITGAV
			KLK2
			KLK3
			KRT19
			KRT8
			LIFR
			LMAN1
			MAF
			MAK
			MAP7
			MERTK
			MYL12A
			NCOA4
			NDRG1
			NGLY1
			NKX3-1
			PA2G4
			PDLIM5
			PGM3
			PIAS1
			PLPP1
			PMEPA1
			PTK2B
			PTPN21
			RAB4A
			RPS6KA3
			RRP12
			SAT1
			SCD
			SEC24D
			SELENOP
			SGK1
			SLC26A2
			SLC38A2
			SMS
			SORD
			SPCS3
			SPDEF
			SRF
			SRP19
			STEAP4
			STK39
			TMEM50A
			TMPRSS2
			TNFAIP8
			TPD52
			TSC22D1
			UAP1
			UBE2I
			UBE2J1
			VAPA
			XRCC5
			XRCC6
			ZBTB10
			ZMIZ1
