# Supplementary material for: NQO1/p65/CXCL12 Axis‐Recruited Tregs Mediate Resistance to Anti‐PD‐1 Plus Lenvatinib Therapy in PIVKA‐II‐Positive Hepatocellular Carcinoma
Source: Adv Sci (Weinh). 2025 Sep 30;12(46):e11152. doi: 10.1002/advs.202511152 (PMC12697844; doi:10.1002/advs.202511152)
Supplement: Supplementary file 12 — Supporting Information [file ADVS-12-e11152-s008.xlsx]

## Sheet: Sheet1
Table S11 Clinical Characteristics of the 7 HCC Patients Receiving anti-PD-1 plus lenvatinib therapy
ID	Gender	Year	Hepatitis viruses	AFP	CNLC stage	Pre-treatment PIVKA-II	Post-treatment PIVKA-II	Treatment cycle	Response
PIT01	male	50	HBV	634	IIIb	155	12	4	PR
PIT02	male	56	HBV	4.21	IIIa	21	18	10	PR
PIT03	female	52	HBV	3874	IIIa	52	77	4	PR
PIT04	male	49	HBV	593	IIIa	27332	14719	3	PD
PIT05	male	29	HBV	355	IIIb	13056	4517	12	PD
PIT06	male	62	HBV	178	IIIa	685	1726	20	PD
PIT07	female	48	HBV	11.3	IIIa	45	27	5	PR
AFP unit: ng/ml; PIVKA-II unit: mAU/Ml
