# Supplementary material for: NQO1/p65/CXCL12 Axis‐Recruited Tregs Mediate Resistance to Anti‐PD‐1 Plus Lenvatinib Therapy in PIVKA‐II‐Positive Hepatocellular Carcinoma
Source: Adv Sci (Weinh). 2025 Sep 30;12(46):e11152. doi: 10.1002/advs.202511152 (PMC12697844; doi:10.1002/advs.202511152)
Supplement: Supplementary file 13 — Supporting Information [file ADVS-12-e11152-s003.xlsx]

## Sheet: Sheet1
Table S12. Statistics of single-cell RNA sequencing data of 7 HCC Patients Receiving anti-PD-1 plus lenvatinib therapy
Sample ID	Number of cells after QC	Average number of detected counts	Average number of detected genes
PIT01N	16659	3946	1501
PIT01T	8056	2160.5	956
PIT02N	12673	2710	1227
PIT02T	9492	1259.5	696.5
PIT03N	6250	3542	1458
PIT03PM	9526	3169.5	1442
PIT03T	5378	2903	1325.5
PIT04N	10668	3105	1393
PIT04PM	3666	3077	1381
PIT04T	8953	2844	1262
PIT05N	11154	2561.5	1106.5
PIT05T	12548	3731	1478.5
PIT06N	10690	3440.5	1496
PIT06T	17213	3241	1400
PIT07N	13672	3525.5	1503
PIT07T	11046	3330	1309
Average	10477.7	3034.1	1308.4
Total	167644	48546	20935
